# Supplementary material for: Integrating structure-from-motion photogrammetry with geospatial software as a novel technique for quantifying 3D ecological characteristics of coral reefs
Source: PeerJ. 2015 Jul 7;3:e1077. doi: 10.7717/peerj.1077 (PMC4511817; doi:10.7717/peerj.1077)
Supplement: Supplemental Information 1 — Raw data pertaining to the structural metrics analyzed in this study. [file peerj-03-1077-s001.xlsx]

## Sheet: Raw_Structural_Data
OBJECTID *	SHAPE *	Coral_Code	SHAPE_Length	SHAPE_Area	Z_Min	Z_Max	Z_Mean	SArea	Min_Slope	Max_Slope	Avg_Slope	Complexity
370	Polygon	P_lobata	0.354276	0.003891	-3.85662	-3.817	-3.83559	0.006794	0	4961.33	220.551	1.74598
371	Polygon	P_lobata	0.317663	0.003671	-3.81453	-3.76754	-3.78499	0.005731	13.5753	1832.06	225.452	1.56098
373	Polygon	P_lobata	0.317382	0.002505	-3.81034	-3.77071	-3.78981	0.003884	4.62885	1328.7	206.126	1.55042
374	Polygon	P_lobata	0.355797	0.005217	-3.83794	-3.77	-3.79971	0.010105	0	1957.15	311.862	1.93691
375	Polygon	P_lobata	0.230569	0.001947	-3.82672	-3.78728	-3.80748	0.002738	16.2341	856.431	112.931	1.40621
376	Polygon	P_lobata	0.072559	0.000346	-3.77972	-3.75859	-3.76835	0.000474	12.9978	465.945	97.0312	1.36885
378	Polygon	P_lobata	0.041836	0.000108	-3.78449	-3.77848	-3.78118	0.000124	0	123.975	54.8454	1.15018
380	Polygon	P_lobata	0.127196	0.000824	-3.82929	-3.8002	-3.81549	0.001457	0	10000	192.202	1.76885
381	Polygon	P_lobata	0.606747	0.011343	-3.82666	-3.726	-3.76014	0.024027	0	3564.24	466.997	2.11823
382	Polygon	P_lobata	0.098244	0.000703	-3.73617	-3.72268	-3.72866	0.000855	0	272.371	66.0159	1.2169
383	Polygon	P_lobata	0.33441	0.005113	-3.822	-3.723	-3.75637	0.008966	0	1547.21	221.542	1.75374
384	Polygon	P_lobata	0.217868	0.002641	-3.799	-3.73748	-3.77579	0.004025	0	10000	150.287	1.52395
385	Polygon	P_lobata	0.130334	0.000642	-3.78107	-3.74993	-3.76471	0.00111	14.7958	649.703	165.647	1.72769
386	Polygon	P_lobata	0.49327	0.009427	-3.71596	-3.545	-3.60525	0.01669	6.54146	3801.61	219.868	1.77037
388	Polygon	P_lobata	1.62741	0.048543	-3.64595	-3.486	-3.53391	0.08018	0	5374.29	296.585	1.65172
389	Polygon	P_lobata	1.11925	0.040411	-3.66682	-3.47784	-3.57223	0.061845	0	1518.94	148.901	1.53039
390	Polygon	P_lobata	0.437908	0.006668	-3.561	-3.53882	-3.55204	0.007707	0	353.194	55.1853	1.15568
391	Polygon	P_lobata	0.100832	0.000584	-3.554	-3.50673	-3.53227	0.001397	32.5924	790.159	309.073	2.39168
392	Polygon	P_lobata	0.148608	0.001501	-3.49289	-3.45465	-3.47105	0.002123	0	255.564	103.448	1.41431
393	Polygon	P_lobata	1.49894	0.029953	-3.552	-3.414	-3.47087	0.050183	0	10000	256.09	1.67537
394	Polygon	P_lobata	1.12301	0.027157	-3.54538	-3.39945	-3.46762	0.036075	0	9484.84	94.7503	1.3284
395	Polygon	P_lobata	0.782809	0.014163	-3.54517	-3.476	-3.49744	0.017103	0	681.824	68.3304	1.2076
396	Polygon	P_lobata	1.25422	0.030922	-3.49519	-3.3393	-3.42312	0.047409	0	1456.96	181.457	1.53316
397	Polygon	P_lobata	0.484981	0.010779	-3.401	-3.31496	-3.35068	0.02228	0	10000	426.421	2.06688
398	Polygon	P_lobata	0.23694	0.002886	-3.45963	-3.3996	-3.4303	0.004871	43.1048	304.856	143.42	1.68748
399	Polygon	P_lobata	0.248821	0.002381	-3.5185	-3.4168	-3.44627	0.004269	0	689.836	187.994	1.79331
400	Polygon	P_lobata	0.293776	0.004666	-3.54082	-3.4279	-3.48558	0.00869	0	527.782	173.203	1.86253
401	Polygon	P_lobata	1.3766	0.045012	-3.39208	-3.24615	-3.32251	0.064793	0	10000	174.044	1.43946
402	Polygon	P_lobata	0.283901	0.003829	-3.377	-3.307	-3.34546	0.008048	0	10000	416.206	2.10187
403	Polygon	P_lobata	0.378511	0.006649	-3.344	-3.276	-3.30298	0.010481	0	1137.89	178.379	1.57631
404	Polygon	P_lobata	0.731778	0.009985	-3.42427	-3.36882	-3.39989	0.012523	0	751.145	79.4169	1.25419
407	Polygon	P_lobata	0.565712	0.009422	-3.57798	-3.45498	-3.5274	0.015376	0	991.754	146.568	1.63194
408	Polygon	P_lobata	0.436805	0.006373	-3.66513	-3.56746	-3.60544	0.00915	0	527.773	112.579	1.43586
409	Polygon	P_lobata	4.28601	0.339294	-3.49978	-3.121	-3.28915	0.460036	0	10000	187.018	1.35586
410	Polygon	P_lobata	0.347605	0.005205	-3.36117	-3.338	-3.34601	0.005821	0	158.033	45.4939	1.11845
411	Polygon	P_lobata	0.198074	0.002446	-3.363	-3.354	-3.35812	0.002591	0	97.9908	27.8358	1.05914
412	Polygon	P_lobata	0.171498	0.002052	-3.35591	-3.334	-3.3436	0.002592	0	185.955	76.0854	1.26326
413	Polygon	P_lobata	0.188401	0.002174	-3.3714	-3.35343	-3.35982	0.002378	0	99.1267	39.2278	1.09398
414	Polygon	P_lobata	0.379619	0.004511	-3.39384	-3.32756	-3.35358	0.005831	0	287.058	83.2448	1.29246
415	Polygon	P_compressa	0.742532	0.028389	-3.364	-3.217	-3.27956	0.097223	0	10000	1187.79	3.42463
416	Polygon	P_lobata	0.193346	0.002081	-3.354	-3.31	-3.33045	0.005307	0	2045.49	532.338	2.54994
417	Polygon	P_lobata	0.108082	0.000836	-3.33904	-3.32079	-3.32682	0.000994	0	138.605	61.7609	1.18939
418	Polygon	P_lobata	0.724724	0.012892	-3.34722	-3.16011	-3.24849	0.018847	0	10000	246.289	1.46189
419	Polygon	P_lobata	0.348635	0.007634	-3.16953	-3.09759	-3.12116	0.011064	5.01112	6234.12	618.199	1.44936
420	Polygon	P_lobata	0.128111	0.00104	-3.1231	-3.101	-3.10865	0.001262	0	191.355	66.6574	1.21305
421	Polygon	P_lobata	0.238032	0.004038	-3.11098	-3.055	-3.06753	0.005437	0	2020.44	185.951	1.34651
422	Polygon	P_lobata	0.278789	0.004362	-3.23869	-3.18	-3.19961	0.006736	0	1773.35	221.991	1.54428
423	Polygon	P_lobata	0.242505	0.00375	-3.30226	-3.17851	-3.22605	0.00708	27.3809	3251.45	547.688	1.88791
424	Polygon	P_lobata	0.104937	0.000498	-3.30104	-3.286	-3.29176	0.000621	0	236.036	73.8772	1.24525
425	Polygon	P_lobata	0.242647	0.004035	-3.19995	-3.166	-3.1788	0.005401	0	319.082	93.2831	1.33859
431	Polygon	P_lobata	12.4558	2.10384	-4.12271	-2.962	-3.46779	4.1832	0	10000	988.046	1.98837
432	Polygon	P_lobata	0.687019	0.010231	-3.965	-3.826	-3.88596	0.030686	0	7407.21	1662.13	2.99929
433	Polygon	P_lobata	0.180052	0.001686	-3.94835	-3.87514	-3.91439	0.003587	38.8576	4353.02	237.382	2.1277
434	Polygon	P_lobata	0.490764	0.007806	-3.982	-3.843	-3.91369	0.016063	0	1691.28	342.675	2.05775
435	Polygon	P_lobata	0.253393	0.001817	-3.95774	-3.85458	-3.88602	0.003615	0	3634.61	545.968	1.9894
436	Polygon	P_lobata	0.265445	0.003073	-3.97463	-3.92062	-3.94543	0.004535	10.8061	925.35	143.544	1.47561
437	Polygon	P_lobata	0.604462	0.019998	-4.05657	-3.934	-3.98634	0.037671	0	10000	338.332	1.88371
438	Polygon	P_lobata	0.195117	0.00236	-3.774	-3.72165	-3.75096	0.003483	4.50965	436.696	113.42	1.47547
439	Polygon	P_lobata	0.817526	0.017078	-3.75657	-3.56287	-3.66393	0.029613	0	1239.69	203.108	1.73394
440	Polygon	P_lobata	0.447315	0.00629	-3.82631	-3.70698	-3.76701	0.010529	0	1397.74	177.741	1.67402
441	Polygon	P_lobata	0.211168	0.002934	-3.85738	-3.78395	-3.81805	0.006846	0	3225.57	811.237	2.33309
442	Polygon	P_lobata	0.437989	0.007281	-3.954	-3.833	-3.87424	0.012792	0	2778.39	288.666	1.75687
443	Polygon	P_lobata	0.124279	0.000808	-3.86813	-3.83489	-3.8516	0.001407	0	768.001	160.945	1.74092
444	Polygon	P_lobata	0.081201	0.000482	-3.59583	-3.58252	-3.58945	0.000555	0	119.951	55.4419	1.15094
445	Polygon	P_lobata	0.197818	0.001963	-3.59031	-3.56367	-3.57714	0.002414	0	145.563	71.304	1.22966
446	Polygon	P_lobata	0.984675	0.014581	-3.73302	-3.63553	-3.68235	0.022391	0	3626.23	358.126	1.53564
447	Polygon	P_lobata	1.04036	0.027527	-4.02372	-3.777	-3.9099	0.06989	0	6074.47	826.778	2.53897
448	Polygon	P_lobata	0.726333	0.007205	-4.09659	-3.90668	-4.00791	0.019746	0	4434.06	877.766	2.74051
449	Polygon	P_lobata	0.383393	0.00916	-4.06267	-3.931	-3.9778	0.02279	0	10000	657.645	2.48784
450	Polygon	P_lobata	0.481161	0.008267	-4.02228	-3.91753	-3.9769	0.014797	0	1736.68	341.485	1.7898
451	Polygon	P_lobata	0.913673	0.017641	-3.99324	-3.84611	-3.91654	0.028155	0	2324.63	295.948	1.59601
452	Polygon	P_lobata	0.153419	0.001505	-3.90543	-3.84606	-3.87281	0.002403	0	236.036	130.918	1.59614
453	Polygon	P_lobata	0.243232	0.002812	-4.24055	-4.10739	-4.18284	0.007929	0	2890.98	799.678	2.82008
454	Polygon	P_lobata	0.068879	0.000253	-4.25879	-4.24081	-4.24963	0.000355	0	324.354	102.349	1.40408
455	Polygon	P_lobata	0.161602	0.001394	-4.32346	-4.14824	-4.21493	0.006993	0	9732.35	4534.96	5.017
456	Polygon	P_lobata	0.159885	0.001759	-4.11293	-4.06191	-4.08824	0.002613	0	245.335	114.983	1.48521
457	Polygon	P_lobata	0.216527	0.001317	-4.18215	-4.13213	-4.15559	0.001754	0	280.641	91.7028	1.3318
458	Polygon	P_lobata	0.195926	0.002815	-4.201	-4.14019	-4.1642	0.005598	0	1487.64	420.363	1.98866
459	Polygon	P_lobata	0.16004	0.001543	-4.16703	-4.10153	-4.12172	0.004059	0	3595.64	1188.97	2.63106
460	Polygon	P_lobata	0.181773	0.002089	-4.101	-4.05848	-4.07683	0.003202	0	677.042	131.839	1.53337
461	Polygon	P_lobata	0.101099	0.000552	-4.1875	-4.12874	-4.14809	0.001298	0	2550.7	554.182	2.35143
462	Polygon	P_lobata	0.124733	0.000999	-4.17644	-4.11572	-4.14716	0.002471	33.3074	502.697	249.318	2.47429
463	Polygon	P_lobata	0.096018	0.000649	-4.03293	-4.02	-4.02612	0.000754	0	295.59	58.7302	1.16139
464	Polygon	P_lobata	0.049545	0.000169	-4.07205	-4.06442	-4.06839	0.000189	0	98.027	46.5721	1.11657
465	Polygon	P_lobata	0.142904	0.000934	-4.09353	-4.053	-4.07468	0.001677	0	743.819	175.276	1.79614
466	Polygon	P_lobata	0.098462	0.000494	-4.11609	-4.07904	-4.09488	0.000747	42.114	409.771	127.135	1.5128
467	Polygon	P_lobata	0.763793	0.013181	-4.05238	-3.92053	-3.9596	0.022627	0	4446.49	413.408	1.71667
468	Polygon	P_lobata	0.43986	0.007902	-4.134	-3.975	-4.04542	0.027527	0	7160.89	2086.96	3.48355
469	Polygon	M_capitata	0.319695	0.005013	-3.79216	-3.72854	-3.75649	0.006805	0	266.607	94.2836	1.35735
470	Polygon	M_patula	0.542211	0.011177	-4.25426	-4.035	-4.12322	0.025241	0	6725.4	709.56	2.25826
471	Polygon	P_lobata	0.454432	0.0067	-4.04627	-3.8548	-3.9529	0.023784	0	6695.47	1914.3	3.54966
472	Polygon	P_lobata	0.168323	0.001362	-4.16459	-4.139	-4.14932	0.001605	0	123.975	59.0677	1.17803
473	Polygon	P_lobata	0.216757	0.003027	-4.20294	-4.15	-4.16814	0.004414	0	2999.61	293.088	1.45827
474	Polygon	P_lobata	0.154577	0.001077	-4.244	-4.1379	-4.17535	0.004813	0	4715.05	2686.09	4.47029
476	Polygon	P_lobata	0.180183	0.001692	-4.163	-4.05253	-4.10888	0.007145	42.915	3166.68	1194.74	4.22363
477	Polygon	P_lobata	0.133122	0.001254	-4.007	-3.82028	-3.89561	0.013481	0	10000	6141.38	10.7495
478	Polygon	P_lobata	0.507407	0.010682	-3.922	-3.832	-3.85563	0.014214	0	2326.69	155.646	1.33064
479	Polygon	P_lobata	0.168191	0.001776	-3.80309	-3.76785	-3.78678	0.002528	43.8265	222.084	103.834	1.42404
480	Polygon	P_lobata	0.539642	0.008988	-3.819	-3.69899	-3.75307	0.015118	0	2465.91	321.236	1.68198
481	Polygon	P_lobata	0.20367	0.001725	-3.76525	-3.72313	-3.74217	0.002468	0	526.626	115.12	1.43072
482	Polygon	P_lobata	0.147354	0.001207	-3.66766	-3.60757	-3.62931	0.002082	0	1010.46	210.772	1.72508
483	Polygon	P_lobata	0.356365	0.004381	-3.678	-3.49623	-3.56263	0.015191	0	9700.62	2917.42	3.46733
484	Polygon	P_lobata	0.269309	0.004233	-3.528	-3.482	-3.50052	0.00688	0	1984.47	367.59	1.62547
485	Polygon	P_lobata	0.277487	0.002581	-3.60775	-3.536	-3.56288	0.003724	0	280.641	111.548	1.44318
486	Polygon	P_lobata	0.149407	0.001453	-3.617	-3.58907	-3.60565	0.001783	0	298.409	72.5825	1.22721
487	Polygon	P_lobata	0.142827	0.001305	-3.50602	-3.46807	-3.48512	0.001918	0	375.429	118.364	1.46934
488	Polygon	P_lobata	0.411744	0.005544	-3.4925	-3.42843	-3.45691	0.011102	0	2510.57	568.032	2.00252
489	Polygon	P_lobata	0.204763	0.002249	-3.47301	-3.435	-3.44955	0.002971	0	258.147	88.8317	1.32107
490	Polygon	P_lobata	0.159302	0.0013	-3.37885	-3.365	-3.37099	0.001523	0	123.975	59.8323	1.17173
491	Polygon	P_lobata	0.076815	0.000358	-3.43901	-3.4217	-3.43076	0.000476	0	161.119	88.3618	1.32771
492	Polygon	P_lobata	0.145879	0.001174	-3.56831	-3.53261	-3.55168	0.001682	0	196.007	105.715	1.4327
493	Polygon	P_lobata	0.24091	0.003503	-3.31819	-3.21944	-3.26736	0.008018	0	2632.46	475.483	2.2892
494	Polygon	P_lobata	1.02903	0.032913	-3.31446	-3.16902	-3.23463	0.044164	0	1176.64	100.059	1.34184
495	Polygon	P_lobata	0.54712	0.009243	-3.413	-3.26298	-3.33985	0.020589	0	3533.11	725.731	2.22758
496	Polygon	P_lobata	0.733254	0.017895	-3.229	-3.102	-3.15869	0.041955	0	5082.72	1323.65	2.34452
497	Polygon	P_lobata	0.249676	0.004524	-3.37307	-3.30839	-3.34344	0.008854	22.7303	3604.14	528.021	1.95731
499	Polygon	P_lobata	0.921038	0.028916	-3.34	-3.166	-3.20603	0.0429	0	5640.59	417.212	1.48359
500	Polygon	P_lobata	0.417782	0.010014	-3.261	-3.07275	-3.22052	0.016137	0	10000	571.389	1.61139
501	Polygon	P_lobata	0.898132	0.018529	-3.371	-3.15838	-3.24506	0.04157	0	6911.34	1391.79	2.24348
502	Polygon	P_lobata	1.03482	0.042073	-3.242	-3.076	-3.14937	0.072241	0	3750.18	612.839	1.71704
503	Polygon	P_meandrina	0.724003	0.028676	-3.233	-3.042	-3.11796	0.08015	0	8027.53	2120.3	2.79504
504	Polygon	P_lobata	0.410846	0.007505	-3.27523	-3.238	-3.2517	0.008768	0	489.609	58.8164	1.16834
505	Polygon	P_lobata	0.259398	0.004364	-3.26075	-3.21366	-3.2272	0.005522	0	1294.5	116.525	1.26544
506	Polygon	P_lobata	0.347139	0.008091	-3.194	-3.09175	-3.14723	0.0189	0	4524.87	1170.06	2.33605
507	Polygon	P_lobata	0.659621	0.026944	-3.195	-3.008	-3.08774	0.129445	0	7567.26	1977.21	4.80431
508	Polygon	P_lobata	1.63867	0.040939	-3.20335	-2.79099	-2.96035	0.090833	0	10000	858.529	2.21874
509	Polygon	P_lobata	0.573932	0.005767	-3.262	-2.911	-3.07691	0.098482	0	10000	8743.28	17.0781
510	Polygon	P_lobata	0.434431	0.00751	-3.38788	-3.23666	-3.29345	0.021623	11.7217	10000	1189.57	2.87929
511	Polygon	P_lobata	0.175131	0.001613	-2.84	-2.73683	-2.78191	0.00383	27.6645	2026.15	523.315	2.37383
512	Polygon	P_lobata	0.166218	0.002013	-2.69265	-2.58972	-2.63264	0.004017	43.8243	2277.35	374.317	1.99546
513	Polygon	P_lobata	1.51071	0.035174	-3.07461	-2.69099	-2.82431	0.06477	0	7314.44	549.662	1.84139
514	Polygon	P_lobata	2.45506	0.121422	-3.387	-2.875	-3.13503	0.501982	0	10000	2222.81	4.1342
515	Polygon	P_lobata	0.382616	0.007878	-3.09506	-2.938	-2.97931	0.01731	0	7316.54	1392.47	2.1972
516	Polygon	P_lobata	1.14736	0.051672	-3.15138	-2.974	-3.04769	0.175378	0	7913.6	1252.71	3.39407
517	Polygon	M_capitata	0.626313	0.016713	-3.13497	-2.999	-3.03625	0.033787	0	10000	780.483	2.02155
518	Polygon	P_lobata	1.24558	0.0354	-3.107	-2.89	-2.96426	0.086766	0	4928.64	714.225	2.45099
519	Polygon	P_lobata	0.167294	0.001608	-2.9147	-2.89976	-2.90468	0.001789	0	138.638	43.9721	1.11223
520	Polygon	P_lobata	0.159033	0.00161	-2.93301	-2.92132	-2.92567	0.001758	0	98.013	38.0654	1.09158
521	Polygon	P_lobata	0.076793	0.000367	-2.90414	-2.86588	-2.88671	0.000912	43.8207	597.506	248.517	2.48324
522	Polygon	P_lobata	0.347512	0.005755	-3.16062	-3.0255	-3.08282	0.010379	0	2705.47	218.937	1.80352
523	Polygon	P_lobata	0.277495	0.003185	-3.14453	-2.97566	-3.05773	0.015513	0	7407.22	3701.94	4.87012
524	Polygon	P_lobata	0.538979	0.006758	-2.74533	-2.696	-2.72022	0.0086	0	566.344	91.1781	1.27266
525	Polygon	P_lobata	0.399032	0.008207	-2.87053	-2.784	-2.82231	0.010632	0	236.032	83.453	1.29553
526	Polygon	M_capitata	1.16811	0.024709	-2.949	-2.69946	-2.79965	0.050116	0	5206.69	395.304	2.02828
527	Polygon	P_lobata	0.370368	0.004892	-2.83665	-2.791	-2.80848	0.006298	0	196.021	81.788	1.28724
528	Polygon	P_lobata	0.152806	0.001459	-2.8242	-2.722	-2.78244	0.003055	0	3912.89	738.019	2.09356
529	Polygon	P_lobata	0.142632	0.001248	-2.89174	-2.841	-2.85738	0.001769	0	790.228	132.776	1.41708
530	Polygon	P_lobata	0.225271	0.00301	-2.85068	-2.7456	-2.78998	0.005587	0	1604.14	195.013	1.85589
531	Polygon	P_lobata	0.169052	0.001053	-2.82582	-2.79441	-2.8092	0.001815	0	310.958	152.289	1.72354
532	Polygon	M_patula	0.699433	0.023669	-2.67244	-2.526	-2.585	0.044098	0	7229.28	421.341	1.86315
533	Polygon	P_lobata	0.200838	0.00219	-2.57766	-2.54396	-2.56299	0.002783	0	197.954	78.8352	1.27075
534	Polygon	P_lobata	0.177835	0.001346	-2.60902	-2.54203	-2.57771	0.002457	0	718.852	180.092	1.82482
535	Polygon	P_lobata	0.454862	0.00626	-2.59641	-2.43601	-2.4841	0.009678	14.437	3654.54	226.005	1.54592
536	Polygon	P_lobata	5.26587	0.288926	-2.52816	-2.02159	-2.23396	0.491236	0	10000	1182.34	1.70021
538	Polygon	P_lobata	1.65237	0.108257	-2.376	-2.149	-2.23412	0.23066	0	10000	669.511	2.13068
539	Polygon	P_lobata	0.521335	0.014615	-2.252	-2.156	-2.18651	0.027687	0	4671.04	879.495	1.89445
540	Polygon	P_lobata	1.28241	0.033622	-2.848	-2.50312	-2.61707	0.078399	0	10000	2016.37	2.33177
541	Polygon	P_lobata	0.298479	0.00417	-2.79068	-2.654	-2.69531	0.013889	0	7841.1	2792.36	3.3307
542	Polygon	P_lobata	0.347894	0.007311	-2.55747	-2.49625	-2.52537	0.010055	0	991.754	142.174	1.37531
543	Polygon	P_lobata	0.819137	0.017267	-2.49713	-2.41466	-2.44191	0.020495	0	185.947	61.9055	1.1869
544	Polygon	P_lobata	0.513832	0.007489	-2.54031	-2.451	-2.47768	0.011059	0	1885.18	392.035	1.47659
545	Polygon	P_lobata	0.161547	0.00151	-2.49616	-2.46733	-2.47673	0.002217	0	1209.09	186.243	1.46834
546	Polygon	P_lobata	0.36774	0.006697	-2.538	-2.454	-2.47946	0.01777	0	4927.87	1424.21	2.65355
547	Polygon	P_lobata	0.606371	0.022479	-2.799	-2.624	-2.6911	0.05472	0	7366.93	884.223	2.4343
548	Polygon	P_meandrina	0.476498	0.014731	-3.05	-2.735	-2.84077	0.072175	0	10000	6401.43	4.89945
549	Polygon	P_lobata	0.447338	0.012972	-3.02254	-2.885	-2.94301	0.026495	0	3627.3	474.485	2.0424
550	Polygon	P_lobata	0.751532	0.019215	-2.551	-2.382	-2.43108	0.040628	0	8181.97	773.737	2.11437
551	Polygon	P_lobata	0.487053	0.010201	-2.54277	-2.428	-2.46853	0.015072	0	1860.57	168.69	1.47761
552	Polygon	P_lobata	0.295871	0.005423	-2.51303	-2.42761	-2.45765	0.008124	0	1333.03	171.068	1.49818
553	Polygon	P_lobata	0.334303	0.006343	-2.542	-2.371	-2.4382	0.031658	0	5796.3	1707.41	4.99071
554	Polygon	P_lobata	0.338447	0.006534	-2.478	-2.42	-2.44456	0.014335	0	2210.11	465.965	2.19379
555	Polygon	P_lobata	0.280384	0.004508	-2.46106	-2.318	-2.35715	0.012361	0	10000	1417.6	2.74225
556	Polygon	P_lobata	0.185193	0.00189	-2.55725	-2.48772	-2.50402	0.003183	0	3535.1	680.208	1.68442
557	Polygon	P_lobata	0.303579	0.004654	-2.51674	-2.45481	-2.47965	0.00556	0	138.601	63.4779	1.1946
558	Polygon	P_lobata	0.292324	0.004113	-2.52388	-2.491	-2.50562	0.004653	0	214.677	49.2197	1.13147
559	Polygon	P_lobata	0.382638	0.005393	-2.554	-2.49833	-2.52054	0.007439	0	2417.4	396.646	1.37939
560	Polygon	P_lobata	2.44991	0.125744	-2.23309	-1.952	-2.06212	0.184537	0	10000	920.252	1.46757
561	Polygon	P_lobata	0.399156	0.00524	-2.37468	-2.27262	-2.32314	0.00855	0.858701	1529.77	227.205	1.63155
562	Polygon	P_lobata	2.00344	0.062537	-2.347	-2.148	-2.24471	0.096797	0	10000	303.053	1.54784
563	Polygon	P_lobata	0.245658	0.004223	-2.32224	-2.28348	-2.29855	0.004676	0	648.485	73.1247	1.10722
564	Polygon	P_lobata	0.468911	0.013221	-2.91874	-2.271	-2.57187	0.138005	0	10000	8158.04	10.4386
565	Polygon	P_lobata	0.55559	0.013635	-2.44766	-2.24988	-2.32491	0.034185	0	5858.27	983.529	2.50719
566	Polygon	P_lobata	0.307938	0.004347	-2.953	-2.427	-2.66799	0.079563	0	10000	9245.69	18.3035
567	Polygon	P_lobata	0.277324	0.005118	-2.286	-2.1923	-2.22236	0.008072	0	4184.08	564.029	1.57722
568	Polygon	P_lobata	0.398014	0.005348	-3.141	-2.79	-2.87449	0.013008	0	10000	4769.9	2.4324
569	Polygon	P_lobata	4.72673	0.186862	-2.723	-2.35273	-2.50956	0.265169	0	8493.92	405.064	1.41906
570	Polygon	P_lobata	2.14411	0.095674	-2.42	-2.236	-2.30341	0.126207	0	5207.07	207.642	1.31914
571	Polygon	P_lobata	1.30022	0.032529	-2.31878	-2.23895	-2.27847	0.03846	0	749.925	65.9255	1.18231
572	Polygon	P_lobata	0.309126	0.005107	-2.24215	-2.20415	-2.22051	0.005902	0	219.147	53.1368	1.15554
573	Polygon	P_lobata	0.123235	0.000959	-2.198	-2.181	-2.18958	0.001173	0	234.497	71.443	1.22339
574	Polygon	P_lobata	0.324237	0.006092	-2.22756	-2.19737	-2.21199	0.00714	0	333.805	58.3936	1.17208
575	Polygon	P_lobata	2.31985	0.067203	-2.44078	-2.22688	-2.34367	0.097191	0	3603.59	213.265	1.44623
576	Polygon	P_lobata	0.245094	0.003241	-2.478	-2.40211	-2.42862	0.006233	0	3471.13	788.202	1.92305
577	Polygon	P_lobata	0.12637	0.000794	-2.505	-2.429	-2.4668	0.008423	0	4586.86	2419.47	10.6128
578	Polygon	P_lobata	0.148443	0.001235	-2.51614	-2.4834	-2.49939	0.001836	43.8265	245.249	113.746	1.48735
579	Polygon	P_lobata	0.196296	0.001781	-2.41145	-2.36606	-2.38268	0.002665	0	852.137	152.184	1.49582
580	Polygon	P_lobata	0.101168	0.000353	-2.48152	-2.45202	-2.4652	0.000656	43.8265	391.718	183.258	1.85865
581	Polygon	P_lobata	0.562934	0.008005	-2.47742	-2.30892	-2.36163	0.029362	11.5467	10000	1411.78	3.66804
582	Polygon	P_lobata	0.148154	0.001227	-2.32341	-2.283	-2.29135	0.001468	0	1159.04	94.1838	1.19676
583	Polygon	P_lobata	0.286538	0.002805	-2.433	-2.36571	-2.38712	0.004095	0	3347.17	489.41	1.45985
584	Polygon	P_lobata	0.380186	0.007363	-2.968	-2.362	-2.60814	0.083996	0	10000	8369.86	11.4073
585	Polygon	P_lobata	0.599728	0.006319	-2.8	-2.657	-2.72724	0.015001	0	5237.78	747.88	2.37393
586	Polygon	P_lobata	0.129919	0.001197	-2.29657	-2.27874	-2.284	0.001339	0	202.753	47.5849	1.11877
587	Polygon	P_lobata	0.411622	0.005349	-2.332	-2.29616	-2.3153	0.006806	0	713.488	96.6815	1.27232
588	Polygon	P_lobata	0.767545	0.01812	-2.366	-2.29547	-2.34208	0.021224	0	10000	60.9611	1.17129
589	Polygon	P_lobata	0.115698	0.00072	-2.37106	-2.34719	-2.35979	0.000954	20.0317	292.11	89.1854	1.32438
590	Polygon	P_lobata	0.519524	0.010701	-2.34376	-2.296	-2.30764	0.012647	0	745.253	74.0759	1.18178
591	Polygon	P_lobata	0.210108	0.002926	-2.323	-2.30664	-2.3176	0.003238	0	107.802	41.6048	1.10633
592	Polygon	P_lobata	1.10624	0.016465	-2.50401	-2.27645	-2.38486	0.024725	0	2979.46	222.956	1.50164
593	Polygon	P_lobata	0.191228	0.001518	-2.52905	-2.4438	-2.4764	0.004635	43.824	3045.01	1027.6	3.05365
594	Polygon	P_lobata	0.219447	0.002512	-2.43797	-2.402	-2.41757	0.003047	0	196.024	67.836	1.213
595	Polygon	P_lobata	0.099476	0.00071	-2.41623	-2.40076	-2.4088	0.000806	0	283.978	48.9138	1.13571
597	Polygon	P_lobata	0.171895	0.002081	-2.31685	-2.292	-2.29963	0.002523	0	185.955	66.6706	1.21265
599	Polygon	P_lobata	0.089269	0.000443	-2.329	-2.32106	-2.32594	0.000498	0	98.013	46.5074	1.12438
600	Polygon	P_lobata	0.42997	0.011327	-2.58031	-2.502	-2.53441	0.015874	0	780.361	113.602	1.40149
601	Polygon	P_lobata	0.126099	0.000967	-2.50771	-2.48912	-2.50036	0.001155	1.20495	186.195	63.7225	1.19356
602	Polygon	P_lobata	0.260493	0.003095	-2.43933	-2.405	-2.41878	0.004612	0	864.454	154.063	1.48997
603	Polygon	P_lobata	0.677545	0.018362	-2.5974	-2.504	-2.54833	0.029207	0	3407.17	293.491	1.59058
604	Polygon	P_lobata	0.399757	0.005087	-2.46543	-2.368	-2.4194	0.008594	0	2118.93	223.814	1.68937
605	Polygon	P_lobata	0.676042	0.014439	-2.455	-2.346	-2.38862	0.023167	0	2586.32	308.551	1.60445
607	Polygon	P_lobata	0.097161	0.000631	-2.36284	-2.338	-2.34659	0.000826	0	540.444	121.062	1.30873
608	Polygon	P_lobata	1.19793	0.037024	-2.55959	-2.43	-2.4689	0.053148	0	2034.26	168.073	1.43551
609	Polygon	P_lobata	0.227157	0.002851	-2.55384	-2.50583	-2.52197	0.003673	0	270.958	82.9038	1.28834
610	Polygon	P_lobata	0.368333	0.008219	-2.557	-2.485	-2.51376	0.011819	0	1271.06	133.355	1.43795
611	Polygon	P_lobata	0.440313	0.008084	-2.56955	-2.457	-2.50217	0.010971	0	309.933	95.6876	1.35726
612	Polygon	P_lobata	0.573437	0.012261	-2.5606	-2.46926	-2.49868	0.016437	0	2541.07	217.979	1.34055
613	Polygon	P_lobata	0.535451	0.011094	-2.47992	-2.38455	-2.43259	0.01811	0	1395	179.084	1.6324
614	Polygon	M_patula	1.14488	0.015244	-2.54688	-2.40868	-2.46711	0.028775	4.92003	2119.24	221.501	1.8876
615	Polygon	M_patula	0.115214	0.000697	-2.41693	-2.40607	-2.41	0.00073	10.3219	94.8292	29.0927	1.04703
616	Polygon	M_patula	0.257343	0.002927	-2.46183	-2.4181	-2.43553	0.003099	0	2497.4	67.7478	1.05864
617	Polygon	P_lobata	0.72258	0.020795	-2.462	-2.371	-2.40521	0.026535	0	1642.87	112.03	1.27606
618	Polygon	P_lobata	0.329274	0.007345	-2.41879	-2.37355	-2.39316	0.00917	0	475.123	79.2083	1.24849
619	Polygon	P_lobata	0.233801	0.002454	-2.40402	-2.35	-2.36444	0.003524	0	1028.88	161.989	1.43614
620	Polygon	P_lobata	0.17174	0.001997	-2.50742	-2.47379	-2.48771	0.002425	0	219.147	68.8607	1.21452
621	Polygon	P_lobata	0.277395	0.005599	-3.0044	-2.937	-2.96351	0.00822	0	1487.64	167.712	1.46827
622	Polygon	P_lobata	0.344812	0.006301	-2.798	-2.725	-2.75812	0.009325	0	4392.38	176.963	1.47994
623	Polygon	P_lobata	0.371404	0.007106	-2.62652	-2.52887	-2.57022	0.009245	0	1271.06	109.386	1.30098
624	Polygon	P_lobata	0.213398	0.002853	-2.55527	-2.51499	-2.52861	0.003593	0	351.675	81.2734	1.2597
625	Polygon	P_lobata	0.430286	0.007132	-2.54964	-2.506	-2.52653	0.008514	0	333.028	64.3931	1.19378
626	Polygon	P_lobata	0.850731	0.015595	-2.64394	-2.49813	-2.54577	0.029505	0	3816.95	537.082	1.892
627	Polygon	P_lobata	0.167337	0.001529	-2.584	-2.57	-2.57601	0.001641	0	87.653	33.7877	1.07379
628	Polygon	P_lobata	0.456	0.011854	-2.663	-2.503	-2.54259	0.019174	0	7035.32	803.114	1.61753
629	Polygon	P_lobata	0.915101	0.017324	-3.292	-3.04415	-3.18101	0.046225	0	8989.67	1008.26	2.66833
630	Polygon	P_lobata	0.182263	0.001695	-3.11855	-3.05092	-3.07973	0.003326	0	942.472	247.135	1.96243
631	Polygon	P_lobata	0.1843	0.002152	-3.23117	-3.09462	-3.12748	0.005955	0	7511.4	1240.55	2.76701
632	Polygon	P_lobata	0.854231	0.016633	-3.52498	-3.25783	-3.32026	0.030401	0	10000	1916.92	1.82775
633	Polygon	P_lobata	0.145566	0.001551	-3.27626	-3.252	-3.26033	0.002017	0	247.935	85.2263	1.30067
634	Polygon	P_lobata	0.089627	0.000572	-3.148	-3.08546	-3.10862	0.001584	0	3440.28	1314.24	2.76797
635	Polygon	P_lobata	0.494756	0.006471	-3.505	-3.15285	-3.29275	0.016039	0	6602.24	850.256	2.47861
636	Polygon	P_lobata	0.781639	0.019	-3.172	-2.962	-3.03614	0.065652	0	8182.19	2418.62	3.45544
637	Polygon	P_lobata	0.174958	0.001721	-2.6494	-2.627	-2.63699	0.002043	0	185.955	62.1583	1.18749
638	Polygon	P_lobata	0.287285	0.002642	-2.64408	-2.57709	-2.59434	0.004029	0	2915.04	343.469	1.52499
639	Polygon	P_lobata	0.121678	0.000612	-2.64313	-2.62	-2.62769	0.00099	0	352.177	144.039	1.61892
640	Polygon	P_lobata	1.51898	0.040804	-2.67454	-2.493	-2.56304	0.065343	0	3193.57	221.891	1.60139
641	Polygon	P_lobata	0.246157	0.002266	-2.5362	-2.497	-2.51714	0.003685	23.2667	274.327	131.852	1.62609
642	Polygon	P_lobata	0.106745	0.000725	-2.561	-2.54555	-2.55343	0.000837	0	99.4401	55.2895	1.15328
643	Polygon	P_lobata	0.128522	0.000696	-2.53255	-2.52222	-2.52767	0.000745	3.4596	108.361	36.8252	1.07007
644	Polygon	P_lobata	0.191919	0.001795	-2.77846	-2.74358	-2.76471	0.00241	0	257.27	93.3289	1.34222
645	Polygon	P_lobata	0.604413	0.011537	-2.7868	-2.691	-2.72531	0.018562	0	3101.71	359.706	1.60887
646	Polygon	A_cytherea	1.1119	0.084559	-2.70201	-2.336	-2.50882	0.208526	0	10000	2791.62	2.46604
648	Polygon	P_lobata	0.311278	0.00447	-2.53791	-2.48128	-2.50924	0.005901	0	663.176	110.062	1.32015
649	Polygon	P_lobata	1.58248	0.052445	-2.57	-2.079	-2.27446	0.221935	0	10000	5311.49	4.23178
650	Polygon	P_lobata	0.483619	0.008144	-2.41	-2.25074	-2.32132	0.01783	0	4308.93	674.924	2.18927
651	Polygon	P_lobata	0.253413	0.002877	-2.283	-2.23892	-2.25648	0.003587	0	1271.06	108.186	1.24666
652	Polygon	P_lobata	0.264193	0.004492	-2.31786	-2.26958	-2.29571	0.005971	0	4854.73	107.255	1.3293
653	Polygon	P_lobata	0.233605	0.003285	-2.61425	-2.55368	-2.57653	0.005063	0	1420.84	206.49	1.54138
654	Polygon	P_lobata	0.158899	0.001608	-2.53135	-2.50582	-2.51613	0.001811	0	158.033	47.898	1.1263
655	Polygon	P_lobata	0.2638	0.004031	-2.62082	-2.575	-2.59698	0.004818	0	345.826	64.9826	1.19519
656	Polygon	P_lobata	2.30335	0.057314	-2.655	-2.203	-2.5309	0.104136	0	10000	1116.98	1.81693
657	Polygon	P_lobata	0.386228	0.006625	-2.66425	-2.61297	-2.6286	0.008054	0	638.901	75.2793	1.21563
658	Polygon	P_lobata	0.265509	0.002541	-2.64771	-2.60239	-2.62184	0.003293	0	316.06	85.9252	1.29598
659	Polygon	P_lobata	0.738881	0.01717	-2.67504	-2.576	-2.61037	0.022172	0	10000	159.669	1.29132
660	Polygon	P_lobata	0.731876	0.011631	-2.65582	-2.525	-2.59598	0.016642	0	1221.61	117.832	1.43085
661	Polygon	P_lobata	1.41467	0.061656	-2.403	-2.044	-2.16803	0.189346	0	10000	2268.76	3.07102
662	Polygon	P_lobata	0.129309	0.000876	-2.26	-2.16864	-2.21078	0.004459	0	3441.34	1712.73	5.09236
663	Polygon	P_lobata	0.322551	0.005785	-2.35278	-2.29961	-2.32399	0.007378	0	1274.08	98.2151	1.27544
664	Polygon	P_lobata	0.242683	0.002664	-2.30007	-2.24713	-2.28343	0.003521	0	1049.17	111.918	1.32162
665	Polygon	P_lobata	1.14754	0.018291	-2.38235	-2.22448	-2.31376	0.025357	0	882.569	117.063	1.38632
666	Polygon	P_lobata	0.755331	0.015544	-2.3	-2.17347	-2.21081	0.025415	0	4000.27	816.779	1.63508
667	Polygon	P_lobata	2.36679	0.052898	-2.58904	-2.20129	-2.42747	0.099437	0	4470.94	509.318	1.87979
668	Polygon	P_lobata	0.730987	0.01518	-2.6087	-2.529	-2.55951	0.018597	0.802555	804.694	74.8829	1.22515
669	Polygon	P_lobata	0.233555	0.002139	-2.60232	-2.551	-2.57857	0.003417	0	750.839	136.717	1.59769
670	Polygon	P_lobata	0.650062	0.010294	-2.715	-2.58608	-2.64104	0.020295	0	4339.35	726.975	1.97148
671	Polygon	P_lobata	0.362022	0.007133	-2.76185	-2.71559	-2.73782	0.008555	0	295.253	65.0711	1.19933
672	Polygon	P_lobata	0.066648	0.000264	-2.67851	-2.65909	-2.66795	0.000363	43.8214	158.027	95.5342	1.37415
673	Polygon	P_lobata	0.102926	0.000677	-2.6957	-2.67745	-2.68662	0.000845	0	101.667	74.4143	1.24782
675	Polygon	P_damicornis	0.072368	0.000336	-2.67962	-2.67006	-2.67465	0.00038	0	98.013	50.9309	1.12918
676	Polygon	P_lobata	1.04198	0.030354	-2.67176	-2.48017	-2.59261	0.058275	0	8089.51	922.446	1.91982
677	Polygon	P_lobata	0.054422	0.00019	-2.48886	-2.47303	-2.47792	0.000243	21.9883	504.832	89.9142	1.27785
678	Polygon	P_lobata	0.093613	0.000616	-2.48649	-2.47218	-2.47947	0.0007	0	138.605	50.9341	1.13677
679	Polygon	P_lobata	0.677293	0.013982	-2.70392	-2.51498	-2.61572	0.02956	0	3758.73	557.575	2.11414
680	Polygon	P_lobata	0.186581	0.001974	-2.70607	-2.61996	-2.68158	0.003745	0	4394.75	331.34	1.8974
681	Polygon	P_lobata	0.116154	0.000978	-2.69377	-2.65966	-2.67874	0.001605	3.2904	2036.96	206.295	1.64011
682	Polygon	P_lobata	1.89432	0.06144	-2.801	-2.617	-2.68255	0.105582	0	4555.98	521.173	1.71846
683	Polygon	P_lobata	0.289018	0.004949	-2.72678	-2.67278	-2.69505	0.006293	0	505.704	82.5186	1.27158
684	Polygon	P_lobata	0.32624	0.004671	-2.762	-2.732	-2.7435	0.006009	0	1209.1	117.444	1.28658
685	Polygon	P_lobata	0.266989	0.003299	-2.76814	-2.72554	-2.74328	0.004491	0	580.707	104.041	1.36135
686	Polygon	P_lobata	0.190506	0.001546	-2.82608	-2.74115	-2.77883	0.002697	42.9342	1197.6	218.663	1.74525
687	Polygon	P_lobata	1.09623	0.03691	-2.93904	-2.69467	-2.82034	0.067033	0	3285.76	357.217	1.81611
688	Polygon	P_lobata	7.44932	0.311992	-3.39263	-2.699	-2.95119	0.542056	0	6589.54	451.67	1.7374
689	Polygon	P_lobata	0.339921	0.007325	-3.00447	-2.92827	-2.95705	0.009189	2.80409	404.498	77.6205	1.25436
690	Polygon	P_lobata	0.1079	0.000713	-2.9291	-2.886	-2.90397	0.001128	36.908	293.332	129.058	1.58308
691	Polygon	P_lobata	0.172763	0.001593	-2.95624	-2.93311	-2.94209	0.001957	0	220.508	70.0437	1.22845
692	Polygon	P_lobata	0.252973	0.003912	-3.01189	-2.945	-2.97653	0.008574	0	2634.52	602.111	2.19139
693	Polygon	P_lobata	0.21011	0.002865	-3.02179	-2.96894	-2.99592	0.004693	0	1828.81	303.686	1.63817
694	Polygon	P_lobata	0.279062	0.004022	-3.08108	-3.01291	-3.04372	0.005657	0	223.493	101.854	1.40637
695	Polygon	P_lobata	1.07877	0.028145	-3.10929	-3.01	-3.0557	0.033319	0	219.153	60.8369	1.18383
696	Polygon	P_lobata	0.161237	0.001347	-3.10694	-3.07196	-3.09056	0.001782	37.3795	180.724	87.7931	1.3229
697	Polygon	P_lobata	0.507459	0.009001	-4.253	-3.22406	-3.64857	0.126684	0	10000	9169.85	14.0745
698	Polygon	P_lobata	0.117351	0.000854	-3.2538	-3.21403	-3.24468	0.001213	0	1368.79	262.556	1.42051
699	Polygon	P_lobata	0.292653	0.004967	-3.242	-3.16733	-3.20796	0.007238	0	1673.59	256.536	1.45704
700	Polygon	P_lobata	0.246985	0.001178	-3.1715	-3.10084	-3.13357	0.003618	78.6264	910.357	351.862	3.07065
701	Polygon	P_lobata	0.069606	0.000316	-3.12578	-3.10561	-3.11519	0.000453	43.8265	185.965	104.425	1.43228
702	Polygon	P_lobata	0.239114	0.00284	-3.10847	-3.06477	-3.08439	0.00349	20.6143	259.194	72.0448	1.22901
703	Polygon	P_lobata	0.431705	0.005311	-3.087	-3.0015	-3.04188	0.009004	0	1588.18	212.385	1.69554
704	Polygon	P_lobata	0.404952	0.007366	-3.2805	-3.09283	-3.16698	0.017486	0	5857.62	839.171	2.37382
705	Polygon	P_lobata	0.126204	0.0009	-3.06629	-3.058	-3.06169	0.000992	0	98.0083	41.7135	1.10249
706	Polygon	P_lobata	0.05324	0.00018	-3.05824	-3.04909	-3.05381	0.000221	27.6208	123.975	71.7166	1.23032
707	Polygon	P_lobata	0.760376	0.015454	-3.10955	-3.04	-3.05828	0.018393	0	2251.86	106.153	1.19014
708	Polygon	P_lobata	0.816143	0.030086	-3.5	-3.275	-3.35861	0.076159	0	10000	1630.59	2.53142
709	Polygon	P_lobata	0.239638	0.001675	-4.42173	-3.282	-3.7633	0.036836	0	10000	9097.98	21.9885
710	Polygon	P_lobata	0.283345	0.003518	-3.484	-3.443	-3.46658	0.004898	0	762.013	110.717	1.39208
711	Polygon	P_lobata	0.146456	0.001217	-3.71808	-3.696	-3.70691	0.001712	0	396.074	109.772	1.40721
712	Polygon	P_lobata	0.247911	0.002302	-3.70506	-3.658	-3.67769	0.004198	0	1694.88	304.072	1.82414
713	Polygon	P_lobata	12.6914	1.03954	-3.61028	-2.721	-3.04882	1.81424	0	10000	1077.92	1.74523
714	Polygon	P_compressa	2.38349	0.265633	-3.343	-2.6645	-2.90056	1.23452	0	10000	3516.08	4.64747
715	Polygon	P_lobata	0.994192	0.023827	-4.035	-3.82414	-3.91737	0.050001	0	4962.24	484.107	2.0985
716	Polygon	P_lobata	0.363537	0.00788	-3.90851	-3.81169	-3.84952	0.010344	0	2444.33	127.505	1.31269
717	Polygon	P_lobata	0.179706	0.001812	-3.82828	-3.79748	-3.81317	0.002467	12.7646	277.206	95.5438	1.36143
718	Polygon	P_lobata	0.179677	0.002049	-4.1283	-4.075	-4.09377	0.003286	0	505.4	145.957	1.60344
719	Polygon	P_lobata	0.358539	0.005713	-5.022	-4.20583	-4.57217	0.05484	0	10000	8611.63	9.59981
720	Polygon	P_lobata	0.638043	0.010999	-4.153	-3.94803	-4.04419	0.028691	0	5454.98	940.268	2.60856
721	Polygon	P_lobata	1.01958	0.022937	-3.97687	-3.84	-3.9039	0.028862	0	1510.23	90.1834	1.25833
722	Polygon	P_lobata	1.15547	0.023227	-4.00146	-3.84218	-3.91783	0.033812	0	734.719	123.813	1.45573
723	Polygon	P_lobata	0.386553	0.004245	-3.85844	-3.802	-3.82871	0.006899	0	2183.58	250.507	1.62498
724	Polygon	P_lobata	0.262097	0.003027	-4.029	-3.91103	-3.95718	0.008683	20.5063	2976.56	999.562	2.86839
725	Polygon	P_lobata	1.72525	0.034577	-3.896	-3.7169	-3.77867	0.053965	0	6925.84	440.143	1.56071
726	Polygon	P_lobata	0.235455	0.002272	-3.87292	-3.78228	-3.81589	0.004874	0	3739.98	455.107	2.14499
727	Polygon	P_lobata	1.82541	0.083052	-3.829	-3.69891	-3.74886	0.130833	0	4061.04	402.028	1.57531
728	Polygon	P_lobata	0.232352	0.003392	-3.84288	-3.82165	-3.83028	0.003756	0	183.154	42.2449	1.10719
729	Polygon	P_lobata	0.262806	0.004274	-3.86029	-3.834	-3.84343	0.005055	0	280.656	60.2666	1.18256
730	Polygon	P_lobata	0.322666	0.005257	-3.90717	-3.84576	-3.87706	0.006519	0	223.495	72.5883	1.24009
731	Polygon	P_lobata	0.262484	0.002572	-3.87646	-3.81067	-3.83412	0.003862	0	3029.39	225.029	1.50148
732	Polygon	P_lobata	0.140519	0.000915	-4.06095	-3.93889	-3.95083	0.00134	0	5151.39	464.03	1.46488
735	Polygon	P_compressa	0.583828	0.006145	-4.226	-4.11456	-4.1598	0.012385	0	6012.47	994.542	2.01566
736	Polygon	P_compressa	0.261284	0.002023	-4.11612	-4.07048	-4.0899	0.003104	0	333.794	126.394	1.5342
737	Polygon	P_lobata	0.11985	0.00094	-4.095	-4.07102	-4.08454	0.001338	0	223.981	106.409	1.4233
738	Polygon	P_lobata	2.08806	0.052193	-4.367	-3.90991	-4.09683	0.152826	0	10000	3220.16	2.45477
739	Polygon	P_lobata	0.130276	0.001109	-3.93015	-3.90662	-3.91904	0.001369	0	234.196	73.4226	1.23369
740	Polygon	P_lobata	0.05146	0.000172	-3.91064	-3.90444	-3.90756	0.000187	28.8409	78.0462	43.3136	1.09076
742	Polygon	P_lobata	0.982423	0.02026	-3.99755	-3.83125	-3.89241	0.032948	0	2769.56	278.145	1.6263
743	Polygon	P_lobata	0.54918	0.008004	-4.024	-3.929	-3.97987	0.013701	0	2728.02	327.67	1.71173
744	Polygon	P_lobata	0.155316	0.00112	-4	-3.98516	-3.99264	0.001256	0	158.033	46.1015	1.12086
745	Polygon	P_lobata	0.096952	0.000457	-4.01441	-4.00345	-4.00871	0.000529	0	98.4052	53.7436	1.15681
746	Polygon	P_lobata	0.172116	0.001137	-4.01063	-3.97635	-3.99358	0.001577	0	266.592	98.6958	1.38658
747	Polygon	P_lobata	0.22034	0.001871	-3.98427	-3.933	-3.95596	0.003071	0	1359.33	206.925	1.64099
748	Polygon	P_lobata	0.597038	0.018096	-4.29258	-4.074	-4.13152	0.038572	0	4596.68	697.468	2.13153
749	Polygon	P_lobata	0.790748	0.012799	-4.24805	-4.107	-4.13436	0.017559	0	5095.21	253.421	1.37189
750	Polygon	P_lobata	0.249251	0.003553	-4.43332	-4.356	-4.38124	0.009311	0	3502.24	925.773	2.62055
751	Polygon	P_lobata	1.85045	0.035226	-4.362	-4.159	-4.25687	0.058422	0	10000	365.357	1.65848
752	Polygon	P_lobata	0.197935	0.00208	-4.40271	-4.38202	-4.39216	0.002293	0.519825	322.068	58.1152	1.10232
753	Polygon	P_compressa	0.833243	0.018484	-4.436	-4.262	-4.32037	0.041589	0	10000	584.16	2.24995
754	Polygon	P_lobata	0.240658	0.003843	-4.426	-4.373	-4.39936	0.007404	0	6097.99	276.755	1.92647
755	Polygon	P_lobata	1.32678	0.060701	-4.76015	-4.469	-4.59256	0.137862	0	10000	1079.61	2.27116
756	Polygon	P_lobata	0.141623	0.000976	-4.32856	-4.273	-4.28578	0.001915	0	2542.76	500.437	1.96234
757	Polygon	P_lobata	0.197312	0.001852	-4.36789	-4.282	-4.31786	0.003527	0	502.668	193.876	1.90475
758	Polygon	P_compressa	0.491686	0.011249	-4.50819	-4.366	-4.42094	0.027082	0	5313.12	418.133	2.40745
759	Polygon	P_compressa	0.388485	0.005367	-4.57708	-4.341	-4.50823	0.017723	0	10000	2851.49	3.30233
760	Polygon	P_lobata	0.885975	0.036668	-4.73976	-4.377	-4.50711	0.121074	0	10000	3213.37	3.30191
761	Polygon	P_lobata	0.695042	0.0225	-4.621	-4.401	-4.48602	0.087736	0	10000	3177.45	3.89945
762	Polygon	P_lobata	0.184664	0.002541	-4.58638	-4.51727	-4.54803	0.00378	0	1835.11	226.378	1.48753
763	Polygon	P_lobata	0.600804	0.011511	-4.56	-4.437	-4.49278	0.024855	0	10000	495.876	2.15918
764	Polygon	P_lobata	0.152087	0.001749	-4.54026	-4.511	-4.5196	0.002413	0	268.845	99.9673	1.38005
765	Polygon	P_lobata	0.130351	0.00113	-4.56846	-4.513	-4.53289	0.002634	0	2200.66	575.64	2.33029
766	Polygon	P_lobata	0.857769	0.025272	-4.72832	-4.474	-4.57611	0.068029	0	10000	1224.4	2.69188
767	Polygon	P_lobata	0.628665	0.020433	-4.595	-4.365	-4.47301	0.090521	0	10000	2067.45	4.43013
768	Polygon	P_lobata	0.280329	0.00313	-4.51821	-4.422	-4.46936	0.005527	0	1180.49	180.926	1.76589
770	Polygon	P_lobata	0.276394	0.004313	-4.59641	-4.5009	-4.54454	0.007141	0	694.178	153.743	1.65558
771	Polygon	P_lobata	0.139925	0.001264	-4.50766	-4.45947	-4.48608	0.002097	0	255.579	140.896	1.65979
772	Polygon	P_lobata	0.253054	0.004053	-4.54377	-4.512	-4.52354	0.00496	0	603.757	77.1591	1.22364
773	Polygon	P_lobata	0.133099	0.001331	-4.50408	-4.478	-4.48876	0.001959	0	486.102	125.535	1.47253
774	Polygon	P_lobata	0.168714	0.001817	-4.51825	-4.475	-4.49597	0.002866	0	319.087	128.809	1.57715
775	Polygon	P_lobata	0.312218	0.002198	-4.51315	-4.43153	-4.47349	0.005454	0	3091.51	460.002	2.48112
776	Polygon	P_lobata	0.442044	0.006747	-4.39447	-4.367	-4.37979	0.009657	0	596.145	113.66	1.43135
777	Polygon	P_lobata	0.591541	0.017055	-4.5042	-4.379	-4.41981	0.029179	0	3979.09	387.987	1.7109
778	Polygon	P_lobata	0.196334	0.00261	-4.50224	-4.47834	-4.49115	0.002935	0	158.036	46.2121	1.12444
779	Polygon	P_lobata	0.114058	0.000923	-4.49695	-4.484	-4.48862	0.001037	0	135.036	47.0869	1.12285
780	Polygon	P_lobata	1.60471	0.051292	-4.54185	-4.385	-4.45973	0.081369	0	4534.5	205.837	1.58638
781	Polygon	P_lobata	0.592978	0.009633	-4.49001	-4.44532	-4.45769	0.011296	3.39589	1615.22	66.5936	1.17267
782	Polygon	P_lobata	0.759233	0.013025	-4.56335	-4.44	-4.48637	0.019888	0	2424.55	211.769	1.52692
783	Polygon	P_lobata	0.539743	0.008661	-4.36692	-4.266	-4.29777	0.01402	0	10000	199.434	1.61869
784	Polygon	P_lobata	1.04846	0.026367	-4.47803	-4.319	-4.36228	0.042599	0	3851.05	376.655	1.61561
785	Polygon	P_meandrina	0.203281	0.001513	-4.42907	-4.40339	-4.4163	0.001976	0	487.64	92.5355	1.30548
787	Polygon	P_lobata	0.600006	0.018081	-4.678	-4.52	-4.59318	0.068282	0	7439.17	1396.01	3.77638
789	Polygon	P_lobata	0.66879	0.021474	-4.65763	-4.499	-4.58027	0.048249	0	10000	679.793	2.24689
790	Polygon	P_lobata	0.510859	0.011564	-4.552	-4.384	-4.46936	0.061634	0	10000	2575.68	5.32969
791	Polygon	P_lobata	0.338456	0.003224	-4.619	-4.523	-4.57244	0.008602	0	3266.12	790.637	2.66821
792	Polygon	P_lobata	0.482549	0.007983	-4.62742	-4.49377	-4.54522	0.01445	22.1466	3310.18	206.658	1.80993
793	Polygon	M_patula	0.320384	0.003643	-4.5286	-4.47646	-4.50202	0.004721	0	681.618	87.7476	1.29597
794	Polygon	P_lobata	0.185615	0.001904	-4.54747	-4.50233	-4.53383	0.002965	0	880.964	190.732	1.55777
795	Polygon	P_lobata	0.422129	0.007037	-4.665	-4.53734	-4.59104	0.015564	0	5424.45	647.672	2.21181
796	Polygon	P_lobata	0.243924	0.003387	-4.51895	-4.43708	-4.47598	0.007834	0	2082.25	425.524	2.31273
797	Polygon	P_lobata	0.642745	0.00901	-4.45243	-4.23557	-4.3105	0.02145	0	10000	601.352	2.38068
798	Polygon	P_lobata	0.347855	0.003692	-4.39766	-4.27672	-4.34133	0.00704	0	1792.62	281.296	1.90699
799	Polygon	P_lobata	0.786022	0.013905	-4.37123	-4.27119	-4.30887	0.021883	0	1937.44	179.856	1.57376
800	Polygon	P_lobata	0.304898	0.003192	-4.2378	-4.13906	-4.16622	0.004635	0	972.894	149.054	1.45219
801	Polygon	P_lobata	0.224217	0.002743	-4.24218	-4.16175	-4.19096	0.0053	0	1483.11	343.737	1.9318
802	Polygon	P_lobata	0.157462	0.001041	-4.28193	-4.2655	-4.27135	0.001226	0	185.97	57.8843	1.17709
803	Polygon	P_lobata	0.189746	0.001842	-4.27256	-4.219	-4.23025	0.002528	0	2115.37	174.684	1.37235
804	Polygon	P_lobata	0.210395	0.002375	-4.31986	-4.23304	-4.28705	0.003952	0	775.429	164.731	1.66419
805	Polygon	P_lobata	0.369838	0.005984	-4.4021	-4.34318	-4.3712	0.008566	0	1674.73	184.073	1.43136
806	Polygon	P_lobata	0.097305	0.000474	-4.41507	-4.38614	-4.40047	0.000933	74.9874	393.945	175.599	1.96817
807	Polygon	P_lobata	0.334177	0.006677	-4.31386	-4.23505	-4.28942	0.009385	0	5881.68	169.748	1.40558
808	Polygon	P_lobata	0.170104	0.001604	-4.25488	-4.1955	-4.2312	0.003735	0	2355.42	528.121	2.32925
809	Polygon	P_lobata	0.135171	0.001284	-4.2177	-4.183	-4.1962	0.001959	0	351.91	127.403	1.52542
812	Polygon	P_lobata	0.515024	0.005776	-4.23346	-4.168	-4.1971	0.011415	0	2326.29	398.73	1.97624
813	Polygon	P_lobata	0.185363	0.001157	-4.30925	-4.2743	-4.29437	0.001717	0	318.37	115.98	1.48387
814	Polygon	P_lobata	1.16536	0.024756	-4.36184	-3.859	-4.06905	0.178523	0	10000	7941.57	7.21137
815	Polygon	P_lobata	0.099481	0.000678	-3.91934	-3.88883	-3.9069	0.001155	0	608.909	174.087	1.7027
816	Polygon	P_lobata	0.242077	0.002056	-3.96716	-3.90878	-3.93793	0.00325	0	527.77	133.616	1.5809
817	Polygon	P_lobata	0.37017	0.003917	-4.57005	-3.946	-4.21683	0.049166	0	10000	8426.58	12.5519
818	Polygon	P_lobata	0.418337	0.008443	-4.00516	-3.9596	-3.98821	0.009736	0	223.495	53.8529	1.15309
819	Polygon	P_lobata	0.303813	0.003732	-4.16648	-3.956	-4.0484	0.017862	0	9391.11	4343.74	4.78585
820	Polygon	P_lobata	0.18454	0.002218	-4.047	-3.97372	-3.99591	0.003659	0	4665.45	512.613	1.64989
821	Polygon	P_lobata	0.217659	0.002115	-4.359	-4.00773	-4.14138	0.007602	0	9073.7	2772.09	3.59479
822	Polygon	P_lobata	0.489936	0.005219	-4.175	-3.845	-3.97107	0.063147	0	10000	7296.75	12.0988
823	Polygon	P_lobata	0.214316	0.002119	-4.442	-4.12747	-4.25112	0.014646	0	10000	6760.55	6.91214
824	Polygon	P_lobata	1.65744	0.041155	-3.93168	-3.759	-3.80543	0.058224	0	8553.86	696.089	1.41474
825	Polygon	P_lobata	0.234412	0.002576	-3.91428	-3.831	-3.85286	0.005278	0	7248.61	602.698	2.04895
826	Polygon	P_lobata	1.00995	0.035244	-4.37485	-3.71639	-3.79325	0.05856	0	10000	665.423	1.66154
827	Polygon	P_lobata	0.523864	0.008971	-3.74805	-3.613	-3.67006	0.018814	0	3037.23	394.683	2.09734
828	Polygon	P_compressa	0.977347	0.029134	-3.897	-3.636	-3.69658	0.076155	0	10000	1422.58	2.61398
829	Polygon	P_lobata	0.907467	0.029973	-3.92701	-3.66996	-3.80396	0.062228	0	5697.85	799.518	2.07612
830	Polygon	P_lobata	0.167954	0.001912	-3.72853	-3.659	-3.68522	0.005104	0	2944.81	792.864	2.66969
831	Polygon	P_compressa	0.422339	0.004396	-3.69934	-3.628	-3.65434	0.006603	0	2573.56	230.155	1.50192
832	Polygon	P_lobata	0.5359	0.014386	-3.402	-3.1159	-3.3112	0.062309	0	7717.13	2987.6	4.33135
833	Polygon	P_lobata	0.84876	0.038771	-3.31	-3.16	-3.21097	0.080114	0	6230.14	1000.59	2.06634
834	Polygon	P_lobata	0.363203	0.006735	-4.18	-3.143	-3.55914	0.131485	0	10000	9131.11	19.5232
835	Polygon	P_lobata	0.337094	0.004012	-3.0318	-2.97614	-2.9987	0.00521	0	244.476	84.215	1.29872
836	Polygon	P_lobata	0.093699	0.000607	-3.0811	-3.03526	-3.05176	0.001177	33.598	754.93	222.728	1.93956
837	Polygon	P_lobata	0.212888	0.003089	-3.197	-3.17097	-3.1838	0.003597	0	180.711	55.9143	1.16469
838	Polygon	P_lobata	0.104014	0.000787	-3.18138	-3.169	-3.17422	0.000889	0	98.013	48.9089	1.1288
839	Polygon	P_lobata	0.349205	0.004868	-3.315	-3.2228	-3.26094	0.007945	31.462	2418.19	343.252	1.63206
840	Polygon	P_lobata	0.422395	0.004717	-3.07101	-2.8808	-2.99715	0.012841	0	4226.32	1054.61	2.72245
841	Polygon	P_lobata	0.13253	0.001226	-2.97475	-2.85301	-2.92295	0.004476	0	4233.01	1385.28	3.65115
842	Polygon	P_lobata	0.116222	0.000646	-2.4817	-2.46114	-2.47013	0.000898	47.5799	158.028	97.5652	1.39079
843	Polygon	P_lobata	0.280262	0.004313	-2.49057	-2.46202	-2.47408	0.004723	4.25889	284.926	44.046	1.09493
844	Polygon	P_lobata	0.475171	0.009528	-2.523	-2.452	-2.47627	0.01188	0	2695.38	163.55	1.24684
845	Polygon	P_lobata	0.627782	0.010797	-2.51776	-2.45	-2.47354	0.012369	0	185.954	52.0768	1.14554
846	Polygon	P_lobata	0.291648	0.004191	-2.35466	-2.288	-2.29971	0.005854	0	2819.52	265.591	1.39677
847	Polygon	P_lobata	0.544609	0.007583	-2.244	-2.195	-2.21303	0.010319	0	7475.18	156.138	1.36076
848	Polygon	P_lobata	2.72502	0.14314	-2.518	-2.108	-2.2492	0.236978	0	10000	671.408	1.65557
849	Polygon	P_lobata	0.299605	0.006375	-2.33035	-2.31403	-2.32102	0.00678	0	858.892	33.9655	1.06347
850	Polygon	P_lobata	0.785821	0.01758	-2.537	-2.37385	-2.44917	0.053517	0	9111.93	3070.48	3.04415
851	Polygon	P_lobata	1.41005	0.034511	-2.434	-2.26909	-2.32911	0.066683	0	6601.42	1090.84	1.93222
852	Polygon	P_lobata	0.377372	0.007481	-2.44905	-2.34111	-2.40923	0.010959	0	3811.63	209.315	1.46484
853	Polygon	P_lobata	0.370521	0.005565	-2.40127	-2.33416	-2.36425	0.008911	0	1984.48	263.152	1.60112
854	Polygon	P_lobata	3.62901	0.14312	-2.62678	-2.341	-2.46786	0.29514	0	10000	880.834	2.06218
856	Polygon	M_patula	0.55118	0.012998	-2.54516	-2.478	-2.51038	0.015382	0	266.607	61.6177	1.18344
857	Polygon	P_lobata	0.522444	0.008212	-2.627	-2.522	-2.56487	0.014206	0	2850.03	293.499	1.72987
858	Polygon	P_lobata	0.318223	0.005354	-2.63633	-2.597	-2.60665	0.0063	0	1253.77	104.53	1.17679
859	Polygon	P_lobata	0.3585	0.006543	-2.538	-2.50612	-2.52824	0.007769	0	333.796	63.1135	1.18736
860	Polygon	P_lobata	0.313015	0.004357	-2.5838	-2.49	-2.52153	0.008365	0	2326.28	442.254	1.91984
861	Polygon	P_lobata	0.192793	0.001914	-2.50828	-2.47941	-2.49199	0.002356	0	236.026	70.6502	1.23056
862	Polygon	P_lobata	0.105714	0.000553	-2.56437	-2.52019	-2.53844	0.001237	43.8252	533.215	240.791	2.23618
863	Polygon	P_lobata	0.215925	0.00212	-2.608	-2.50328	-2.54338	0.004183	0	3220.89	780.149	1.97283
868	Polygon	P_lobata	2.86992	0.142341	-2.691	-2.455	-2.55961	0.21675	0	10000	333.755	1.43137
869	Polygon	P_lobata	0.249172	0.004191	-2.63444	-2.5803	-2.60706	0.006076	0	485.726	112.696	1.44957
870	Polygon	P_lobata	2.30554	0.068509	-2.72102	-2.48144	-2.61528	0.100778	0	4213.6	228.667	1.47103
871	Polygon	P_lobata	0.753343	0.019512	-2.68884	-2.51886	-2.60118	0.039075	0	3518.68	472.012	2.00262
872	Polygon	P_lobata	8.09341	1.61823	-3.144	-2.458	-2.72414	2.35047	0	10000	386.354	1.45249
873	Polygon	P_lobata	0.256503	0.003561	-2.88384	-2.79571	-2.82966	0.006632	0	1908	357.115	1.86243
874	Polygon	P_lobata	0.910756	0.019319	-2.879	-2.693	-2.76991	0.030076	0	3595.11	415.943	1.55683
875	Polygon	P_lobata	0.724053	0.012951	-2.75936	-2.669	-2.70605	0.018076	0	1753.73	192.291	1.39568
876	Polygon	P_lobata	0.746496	0.014525	-2.74349	-2.65526	-2.69531	0.017807	4.96866	7435.77	146.093	1.22594
877	Polygon	P_lobata	3.51473	0.099626	-2.917	-2.711	-2.7788	0.134475	0	5896.05	279.544	1.3498
878	Polygon	P_lobata	0.478933	0.009743	-2.85204	-2.749	-2.79976	0.015808	0	3441.48	341.352	1.62255
881	Polygon	P_lobata	1.49039	0.031871	-2.783	-2.667	-2.72228	0.04101	0	1984.47	112.789	1.28675
882	Polygon	P_lobata	0.149835	0.001558	-2.72125	-2.692	-2.70551	0.001948	0	131.99	74.9013	1.24973
883	Polygon	P_lobata	0.493705	0.010064	-2.73083	-2.686	-2.70966	0.011331	0	158.033	46.9672	1.12594
884	Polygon	P_lobata	1.14402	0.019728	-2.753	-2.67118	-2.70872	0.029387	0	3657.09	536.893	1.48961
885	Polygon	P_lobata	0.833643	0.015385	-2.829	-2.64865	-2.72127	0.041952	0	6973.33	2011.13	2.72672
886	Polygon	P_lobata	0.160433	0.001543	-2.69826	-2.66821	-2.68764	0.002106	0	1118.92	165.37	1.36527
887	Polygon	P_lobata	0.13733	0.001191	-2.67669	-2.658	-2.66366	0.001373	0	133.913	52.9182	1.15234
889	Polygon	P_lobata	0.169901	0.001668	-2.71357	-2.674	-2.69032	0.002114	0	185.034	78.2762	1.26718
890	Polygon	P_lobata	0.119242	0.000988	-2.66552	-2.653	-2.65743	0.001069	5.71669	186.667	39.1126	1.08171
891	Polygon	P_lobata	5.99817	0.188414	-2.90745	-2.63403	-2.72441	0.281159	0	4648.84	333.926	1.49224
892	Polygon	P_lobata	0.158448	0.001624	-2.69205	-2.66902	-2.68209	0.001957	0	127.351	66.0689	1.20495
893	Polygon	P_lobata	0.201845	0.001965	-2.692	-2.673	-2.68043	0.002257	0	257.056	54.5919	1.14905
894	Polygon	P_lobata	0.213937	0.002883	-2.7181	-2.70244	-2.70692	0.003189	0	194.231	40.6516	1.10605
895	Polygon	P_lobata	0.24454	0.003964	-2.725	-2.70506	-2.71775	0.00442	0	141.541	44.8102	1.11508
896	Polygon	P_lobata	1.90296	0.04767	-2.78049	-2.64213	-2.70815	0.063624	0	1426.94	103.369	1.20727
897	Polygon	P_lobata	0.77872	0.024869	-2.782	-2.666	-2.71294	0.035893	0	2262.65	168.296	1.44331
898	Polygon	P_lobata	0.108188	0.00086	-2.7696	-2.727	-2.73423	0.001214	0	1978.6	391.864	1.41184
899	Polygon	P_lobata	0.241408	0.002729	-2.77891	-2.70317	-2.73749	0.004358	16.2911	1149.81	139.193	1.59727
900	Polygon	P_lobata	0.343456	0.006328	-2.75595	-2.701	-2.7264	0.008262	0	619.844	95.7328	1.3056
901	Polygon	P_lobata	0.313367	0.004322	-2.75758	-2.695	-2.71427	0.006145	0	745.227	118.636	1.42182
903	Polygon	P_lobata	0.348761	0.005762	-2.69732	-2.627	-2.65083	0.007554	0	553.124	91.8523	1.31103
904	Polygon	P_lobata	0.337972	0.004527	-2.63441	-2.582	-2.60035	0.006225	0	484.122	103.823	1.37512
905	Polygon	P_lobata	0.152484	0.00157	-2.709	-2.6743	-2.68847	0.002012	0	163.632	79.0492	1.28146
906	Polygon	P_lobata	0.345214	0.006035	-2.78684	-2.69534	-2.72874	0.011714	0	3101.71	722.369	1.94107
907	Polygon	P_lobata	0.185186	0.002121	-2.69261	-2.671	-2.67954	0.00249	0	138.605	58.9935	1.174
908	Polygon	P_lobata	0.299051	0.004672	-2.67458	-2.65	-2.65982	0.005138	0	131.49	40.2905	1.09958
909	Polygon	P_lobata	0.338957	0.006145	-2.808	-2.663	-2.70519	0.013289	0	8089.04	2579.14	2.16261
910	Polygon	P_lobata	0.096448	0.000566	-2.66371	-2.65	-2.65625	0.000656	0	153.855	57.7908	1.15939
911	Polygon	P_lobata	0.108265	0.000711	-2.67016	-2.659	-2.66212	0.000753	0	92.0117	31.7678	1.05901
912	Polygon	P_lobata	0.11733	0.000936	-2.65341	-2.64095	-2.64567	0.00104	0	141.132	46.8033	1.11153
913	Polygon	P_lobata	0.090799	0.000486	-2.65479	-2.64245	-2.64805	0.000528	0	98.013	36.969	1.0848
914	Polygon	P_lobata	1.03733	0.024779	-2.705	-2.629	-2.66818	0.029912	0	899.311	70.9732	1.20716
915	Polygon	P_lobata	0.194378	0.001385	-2.45463	-2.42	-2.43764	0.001651	0	273.157	77.4327	1.19159
916	Polygon	P_lobata	0.117099	0.000927	-2.45593	-2.43617	-2.44763	0.001391	0	791.794	173.752	1.50051
917	Polygon	P_lobata	0.767336	0.0118	-2.527	-2.419	-2.4511	0.016144	0	1480.73	163.04	1.36812
918	Polygon	P_lobata	0.908358	0.015038	-2.469	-2.41038	-2.43508	0.019904	0	6498.36	106.903	1.32361
919	Polygon	P_lobata	0.969423	0.019053	-2.47432	-2.398	-2.43872	0.023468	0	381.978	72.8758	1.2317
920	Polygon	P_lobata	0.437119	0.006467	-2.556	-2.436	-2.50304	0.01037	0	10000	212.173	1.60346
921	Polygon	P_lobata	2.40974	0.086766	-2.5236	-2.363	-2.41845	0.098426	0	10000	249.085	1.1022
922	Polygon	P_lobata	0.275587	0.00403	-2.48862	-2.453	-2.46851	0.004903	0	569.786	76.1201	1.21661
923	Polygon	P_lobata	0.33722	0.005646	-2.5263	-2.493	-2.50946	0.006795	0	505.598	68.7689	1.20343
924	Polygon	P_lobata	0.324097	0.005765	-2.5536	-2.533	-2.53927	0.006285	0	255.318	36.9374	1.09023
925	Polygon	P_lobata	0.089881	0.000585	-2.46547	-2.456	-2.45968	0.000722	0	267.324	72.893	1.23546
926	Polygon	P_lobata	0.298612	0.004132	-2.47389	-2.43519	-2.45408	0.00491	0	158.033	62.1284	1.18825
927	Polygon	P_lobata	0.10036	0.000705	-2.47865	-2.467	-2.4708	0.000786	0	98.013	44.7095	1.11484
928	Polygon	P_lobata	0.122629	0.000683	-2.485	-2.46851	-2.47678	0.000767	0	103.465	47.6871	1.12391
929	Polygon	P_lobata	0.526919	0.006993	-2.54692	-2.481	-2.50498	0.0091	0	973.181	105.579	1.3014
930	Polygon	P_lobata	0.948651	0.020881	-2.517	-2.38	-2.42151	0.02855	0	2355.4	144.636	1.36724
933	Polygon	P_lobata	1.98115	0.041015	-2.57981	-2.40107	-2.47066	0.056442	0	1490.85	126.485	1.37613
934	Polygon	P_lobata	0.703954	0.012747	-2.48405	-2.436	-2.45406	0.01411	0	227.473	41.8764	1.10693
935	Polygon	P_lobata	0.408701	0.00994	-2.53798	-2.48064	-2.50547	0.012409	0	255.559	75.1254	1.24846
936	Polygon	P_lobata	2.10341	0.067287	-2.702	-2.51167	-2.5971	0.100948	0	5083.12	354.519	1.50026
937	Polygon	P_lobata	1.6689	0.038957	-2.575	-2.488	-2.51689	0.050513	0	1350.72	110.307	1.29665
938	Polygon	P_lobata	0.47094	0.007057	-2.62104	-2.55195	-2.58019	0.008604	0	740.291	73.0038	1.21919
939	Polygon	P_lobata	0.361628	0.005671	-2.67426	-2.61417	-2.63881	0.007485	0	1009.03	120.522	1.31986
940	Polygon	P_lobata	0.53324	0.007936	-2.61142	-2.55663	-2.57825	0.009648	0	309.921	67.6833	1.21568
941	Polygon	P_lobata	0.110361	0.000757	-2.57629	-2.54552	-2.55498	0.001023	41.8301	883.125	115.968	1.35139
942	Polygon	P_lobata	0.145301	0.001473	-2.62102	-2.5926	-2.60585	0.001746	0	176.797	61.7466	1.18511
943	Polygon	P_lobata	0.091763	0.000586	-2.63779	-2.611	-2.62385	0.000922	0.376529	223.493	129.687	1.57259
944	Polygon	P_lobata	0.181393	0.001927	-2.55165	-2.52547	-2.53839	0.002286	0	108.895	63.1838	1.1863
945	Polygon	P_lobata	0.162637	0.001289	-2.60079	-2.54062	-2.55889	0.002455	5.39406	2056.12	456.626	1.90539
946	Polygon	P_lobata	0.064152	0.000251	-2.54807	-2.54168	-2.54397	0.000281	0	151.781	45.8674	1.11871
947	Polygon	P_lobata	0.102404	0.000665	-2.71015	-2.69051	-2.70287	0.000863	0	554.291	98.6911	1.29698
948	Polygon	P_lobata	0.137985	0.001333	-2.50207	-2.49	-2.49508	0.001503	0	158.033	48.0854	1.1276
949	Polygon	P_lobata	0.089846	0.000525	-2.55996	-2.52312	-2.53834	0.000988	23.6621	499.732	195.847	1.88342
950	Polygon	P_lobata	0.083219	0.000352	-2.49609	-2.483	-2.48869	0.000478	6.90856	180.712	94.0707	1.35713
951	Polygon	P_lobata	0.170791	0.001796	-2.53973	-2.50271	-2.52006	0.002499	0	527.785	116.182	1.39159
952	Polygon	P_lobata	0.860279	0.024285	-3.378	-3.258	-3.30516	0.043082	0	4555.96	895.638	1.77402
953	Polygon	P_lobata	1.17222	0.026211	-3.49817	-3.32542	-3.40328	0.041289	0	1418.65	150.161	1.57527
954	Polygon	P_lobata	0.6044	0.015438	-3.306	-3.139	-3.19219	0.033363	0	7717.13	1567.92	2.16106
955	Polygon	P_lobata	0.439939	0.010553	-3.27176	-3.126	-3.18141	0.020682	0	3575.01	391.971	1.95991
956	Polygon	P_lobata	0.313798	0.005605	-3.22891	-3.19819	-3.20864	0.006571	0	589.662	62.2777	1.17242
957	Polygon	P_lobata	0.133409	0.000884	-3.16725	-3.14366	-3.15859	0.001086	0	219.147	69.7048	1.2292
958	Polygon	P_lobata	2.94241	0.114724	-3.35503	-2.966	-3.14792	0.209019	0	5148.08	472.993	1.82193
959	Polygon	P_lobata	0.169931	0.001324	-3.33649	-3.30195	-3.31815	0.0017	0	174.626	81.1184	1.28421
960	Polygon	P_lobata	0.503606	0.013847	-3.182	-3.13925	-3.15448	0.016986	0	1395	131.639	1.22671
961	Polygon	P_lobata	0.297565	0.004678	-3.182	-3.12642	-3.15215	0.006378	0	2076.71	259.836	1.36346
962	Polygon	P_lobata	0.430014	0.0066	-3.20961	-3.15	-3.17273	0.009178	0	2111.11	279.606	1.39054
964	Polygon	P_lobata	0.241324	0.003596	-3.34926	-3.306	-3.32542	0.004919	0	309.915	97.0653	1.36817
965	Polygon	P_lobata	0.084295	0.000402	-3.35241	-3.32378	-3.33943	0.000698	42.2545	539.742	173.57	1.73708
966	Polygon	P_lobata	0.12079	0.00101	-3.31685	-3.305	-3.3092	0.001152	0	223.484	50.6275	1.1402
967	Polygon	P_lobata	0.222732	0.002428	-3.385	-3.16564	-3.26075	0.022534	0	10000	6013.21	9.27974
969	Polygon	P_lobata	0.355509	0.003235	-3.24912	-3.1765	-3.20505	0.006214	0	1102.25	233.159	1.92102
970	Polygon	P_lobata	0.172052	0.000628	-3.278	-3.18875	-3.24532	0.003137	0	2821.37	1067.18	4.9921
971	Polygon	P_lobata	0.058588	0.000205	-3.13988	-3.1351	-3.13741	0.000223	0	87.6696	36.1635	1.0849
972	Polygon	P_lobata	0.320002	0.00298	-3.24668	-3.20433	-3.21494	0.003612	0	1504.76	82.8371	1.21218
973	Polygon	P_lobata	0.12503	0.000693	-3.30188	-3.2382	-3.26349	0.001532	4.79385	2321.69	551.647	2.21171
974	Polygon	P_lobata	0.082763	0.000352	-3.31173	-3.30106	-3.30782	0.000403	12.0204	167.623	55.0396	1.14483
975	Polygon	P_lobata	0.291573	0.002233	-3.284	-3.22496	-3.26143	0.004165	0	1115.73	237.543	1.86515
976	Polygon	P_lobata	0.163379	0.00166	-3.29537	-3.25292	-3.26928	0.00245	0	841.098	147.865	1.47616
977	Polygon	P_lobata	0.170625	0.001172	-3.25122	-3.2155	-3.23486	0.001557	2.88433	889.739	102.439	1.32821
978	Polygon	P_lobata	0.182071	0.002096	-3.22389	-3.19756	-3.20985	0.00278	0	270.213	89.589	1.3267
979	Polygon	P_lobata	0.124257	0.000909	-3.2198	-3.16193	-3.17738	0.001332	0	1581.87	246.997	1.46569
981	Polygon	P_lobata	0.229274	0.001594	-3.18029	-3.1314	-3.1524	0.003072	7.65919	1566.69	289.039	1.92646
982	Polygon	P_lobata	0.099811	0.000504	-3.14891	-3.12785	-3.13812	0.000693	0	293.578	97.8061	1.3766
983	Polygon	P_lobata	0.11715	0.000994	-3.211	-3.086	-3.131	0.00532	0	7593.16	3818.95	5.35081
984	Polygon	P_lobata	0.177198	0.001502	-3.13541	-3.11505	-3.12571	0.001707	0	105.147	51.4972	1.13627
985	Polygon	P_lobata	0.052802	0.00019	-3.17846	-3.15074	-3.1653	0.000367	87.6634	277.206	172.785	1.9323
986	Polygon	P_lobata	0.07204	0.000264	-3.17146	-3.15363	-3.16166	0.00041	59.955	227.949	125.059	1.55661
987	Polygon	P_lobata	0.051338	0.00014	-3.144	-3.12883	-3.13439	0.000179	4.314	281.68	82.1773	1.27734
988	Polygon	P_lobata	0.162173	0.00119	-3.18289	-3.16147	-3.17109	0.001366	0	137.059	53.59	1.14764
989	Polygon	P_lobata	0.085309	0.000483	-3.179	-3.16597	-3.17151	0.000548	0	97.999	52.125	1.13348
990	Polygon	P_lobata	0.267804	0.003369	-3.367	-3.18391	-3.24718	0.012251	0	10000	3729.68	3.63599
991	Polygon	P_lobata	0.569445	0.020625	-4.44928	-4.058	-4.19443	0.103121	0	10000	3721.68	4.9998
992	Polygon	P_lobata	0.599663	0.017525	-4.662	-4.387	-4.44247	0.040679	0	10000	2070.89	2.32123
993	Polygon	P_lobata	1.04662	0.032038	-5.11702	-4.359	-4.53086	0.128503	0	10000	3430.81	4.01092
994	Polygon	P_lobata	0.431857	0.008499	-5.063	-4.308	-4.61907	0.149232	0	10000	8302.89	17.5581
995	Polygon	P_lobata	0.865962	0.014656	-5.07378	-4.26142	-4.5447	0.053344	0	10000	4353.68	3.63984
996	Polygon	P_lobata	0.997075	0.023599	-4.573	-4.14	-4.26441	0.083927	0	10000	4076.92	3.55633
997	Polygon	P_lobata	0.386381	0.007428	-4.616	-4.354	-4.46008	0.024617	0	10000	2496.56	3.31407
998	Polygon	P_lobata	0.314066	0.006053	-5.103	-4.321	-4.60136	0.062093	0	10000	8022.26	10.2584
999	Polygon	P_lobata	0.2086	0.001649	-4.24532	-4.185	-4.21637	0.002835	0	1179.34	224.935	1.7193
1000	Polygon	P_lobata	0.231241	0.001526	-4.2447	-4.177	-4.19692	0.003371	0	2480.15	724.622	2.20913
1001	Polygon	P_lobata	0.1952	0.001577	-4.09329	-3.993	-4.02233	0.003334	0	3996.48	696.5	2.11407
1002	Polygon	P_lobata	0.296238	0.004057	-4.128	-4.03085	-4.06094	0.009193	0	4525.28	933.672	2.26604
1003	Polygon	P_lobata	0.429625	0.00663	-4.343	-4.06554	-4.16369	0.034644	36.0688	10000	2620.85	5.22493
1005	Polygon	P_lobata	1.26188	0.026193	-4.17204	-3.90713	-3.99471	0.053871	0	8460.95	935.447	2.05672
1007	Polygon	P_lobata	1.31854	0.027771	-4.39524	-4.202	-4.30124	0.046418	0	3395.6	291.212	1.67146
1008	Polygon	P_lobata	0.280004	0.003934	-4.41696	-4.36813	-4.39056	0.005539	0	333.792	104.929	1.40785
1009	Polygon	P_lobata	0.672886	0.010622	-4.442	-4.252	-4.33297	0.030515	0	10000	1481.7	2.87283
1010	Polygon	P_lobata	0.301774	0.002744	-4.471	-4.37459	-4.448	0.004292	0	3480.51	709.515	1.56443
1011	Polygon	M_capitata	0.668679	0.009449	-4.48162	-4.37922	-4.42381	0.013878	0	3487.86	114.882	1.46878
1013	Polygon	P_lobata	0.206063	0.001869	-4.41483	-4.382	-4.3959	0.002729	0	513.718	127.228	1.46028
1014	Polygon	P_lobata	0.637557	0.015776	-4.48109	-4.35337	-4.41266	0.020637	0	1511.17	113.769	1.30808
1015	Polygon	P_lobata	0.154011	0.001149	-4.40934	-4.39	-4.3969	0.001486	0	266.607	84.0173	1.29292
1016	Polygon	A_cytherea	0.293502	0.004605	-4.49535	-4.368	-4.42838	0.032434	0	6911.34	2937.6	7.0432
1018	Polygon	P_lobata	2.33464	0.048186	-4.41475	-4.04583	-4.22074	0.122753	0	8180.21	1063	2.5475
1019	Polygon	P_lobata	1.30794	0.034642	-4.48449	-4.26063	-4.37962	0.078981	0	10000	644.111	2.27991
1021	Polygon	P_lobata	0.179541	0.00209	-4.32379	-4.275	-4.29469	0.003408	0	499.724	148.068	1.63076
1022	Polygon	P_lobata	1.92611	0.042325	-4.42957	-4.05582	-4.22295	0.126009	0	10000	3378.03	2.97719
1023	Polygon	P_lobata	0.155119	0.001425	-4.05428	-4.03022	-4.04109	0.001706	0	138.618	63.992	1.19707
1024	Polygon	P_lobata	0.561267	0.015001	-4.3155	-4.24482	-4.26834	0.020001	0	527.782	100.619	1.33332
1025	Polygon	P_lobata	0.43973	0.005924	-4.22629	-4.1728	-4.20307	0.007641	0	536.023	84.8971	1.28988
1026	Polygon	P_lobata	0.214604	0.001998	-4.04453	-4.03283	-4.03852	0.002131	0	89.5828	30.7403	1.06665
1027	Polygon	P_lobata	0.400662	0.004422	-4.29351	-4.19394	-4.23861	0.008708	0	3627.29	618.378	1.96937
1028	Polygon	P_lobata	3.23396	0.119528	-4.52444	-4.16124	-4.36888	0.217813	0	10000	462.306	1.82228
1029	Polygon	P_lobata	0.258342	0.00371	-4.508	-4.425	-4.45603	0.011699	0	3006.41	1083.57	3.15309
1030	Polygon	P_compressa	0.629727	0.010432	-4.597	-4.483	-4.52918	0.027892	0	4036.15	681.843	2.67366
1031	Polygon	P_lobata	0.226889	0.003425	-4.49066	-4.351	-4.38157	0.007674	0	5765.93	1367.51	2.24051
1032	Polygon	P_lobata	0.245496	0.002825	-4.52525	-4.46855	-4.49379	0.004695	0	748.785	146.085	1.66157
1033	Polygon	P_lobata	0.35855	0.005489	-4.42078	-4.382	-4.39475	0.0074	0	342.487	95.5569	1.34812
1034	Polygon	P_lobata	0.35193	0.003577	-4.42769	-4.334	-4.3758	0.005785	0	499.725	144.018	1.61719
1035	Polygon	P_lobata	0.660949	0.011781	-4.40903	-4.33657	-4.37708	0.013932	0	158.036	60.3968	1.18256
1036	Polygon	P_lobata	0.433773	0.006463	-4.52498	-4.42	-4.46316	0.009428	0	1225.07	134.655	1.45865
1037	Polygon	P_lobata	0.182904	0.001487	-4.45172	-4.42536	-4.44214	0.001691	0	193.884	49.5396	1.13692
1038	Polygon	P_lobata	1.03015	0.016471	-4.99052	-4.416	-4.51934	0.033201	0	10000	1487.33	2.01567
1040	Polygon	P_lobata	0.175382	0.001506	-4.48777	-4.439	-4.46203	0.002851	0	1095.77	198.769	1.89364
1041	Polygon	P_lobata	0.422621	0.007611	-4.48509	-4.409	-4.43196	0.01096	0	1991.46	159.661	1.4399
1042	Polygon	P_lobata	0.524415	0.009369	-4.508	-4.391	-4.42947	0.021313	0	5175.79	1034.95	2.27478
1044	Polygon	P_compressa	0.675613	0.012794	-4.535	-4.465	-4.50483	0.025831	0	10000	409.183	2.01901
1045	Polygon	P_lobata	0.201123	0.001299	-4.52526	-4.51096	-4.51845	0.001495	11.4285	495.8	56.9324	1.15128
1046	Polygon	P_lobata	0.092056	0.00055	-4.55987	-4.54909	-4.55439	0.000623	0	108.975	51.9866	1.13336
1047	Polygon	P_lobata	0.197459	0.001541	-4.5803	-4.54787	-4.56013	0.001953	0	219.162	79.4524	1.26761
1048	Polygon	P_lobata	0.118968	0.000971	-4.59698	-4.55393	-4.57186	0.001548	57.1029	545.991	132.748	1.59394
1049	Polygon	M_capitata	0.970129	0.014704	-4.62077	-4.548	-4.57629	0.022615	0	2078.56	224.201	1.53802
1051	Polygon	P_lobata	0.123342	0.000552	-4.63121	-4.59804	-4.61526	0.001089	7.14737	316.066	184.16	1.97426
1052	Polygon	P_lobata	0.121192	0.000758	-4.62815	-4.587	-4.60134	0.001456	0	1685.64	282.301	1.92064
1053	Polygon	P_compressa	1.63542	0.053584	-4.28611	-4.007	-4.12874	0.167556	0	10000	1673.2	3.12697
1054	Polygon	P_lobata	0.803016	0.023357	-4.27257	-4.134	-4.1846	0.038188	0	1656.84	210.759	1.63501
1055	Polygon	M_capitata	0.607491	0.008686	-4.28703	-4.19691	-4.22675	0.011443	0	296.35	87.4495	1.3174
1056	Polygon	M_capitata	0.064539	0.00026	-4.24791	-4.21814	-4.23278	0.000496	43.8265	316.066	181.339	1.90763
1057	Polygon	M_capitata	0.338796	0.004152	-4.33047	-4.26112	-4.29692	0.006401	0	474.085	135.566	1.54192
1058	Polygon	M_capitata	0.088172	0.000527	-4.32609	-4.317	-4.32086	0.000582	0	145.822	41.7795	1.10409
1059	Polygon	M_capitata	0.081185	0.000365	-4.3389	-4.32674	-4.33071	0.000422	20.4103	122.079	57.947	1.15793
1061	Polygon	P_meandrina	0.272328	0.004969	-4.15846	-4.078	-4.09864	0.009453	0	3781.55	828.568	1.90257
1062	Polygon	P_lobata	0.645905	0.014191	-4.136	-4.04152	-4.09958	0.023494	0	3941.99	409.901	1.65558
1063	Polygon	P_lobata	0.287694	0.00371	-3.97594	-3.9407	-3.94995	0.004432	0	607.06	70.0102	1.19452
1064	Polygon	P_lobata	0.135831	0.001163	-3.94858	-3.935	-3.94191	0.001343	0	123.975	55.1271	1.15429
1065	Polygon	P_lobata	0.794054	0.022465	-4.396	-4.042	-4.16724	0.101791	0	10000	5108.53	4.53114
1066	Polygon	P_lobata	1.93569	0.057341	-4.049	-3.84652	-3.95299	0.085968	0	10000	498.535	1.49922
1067	Polygon	P_lobata	0.237578	0.002872	-5.0584	-4.84433	-4.91376	0.013551	28.8949	7213.7	2388.2	4.71798
1068	Polygon	P_lobata	1.31965	0.028372	-5.469	-5.04581	-5.23224	0.111699	0	10000	3928.36	3.93695
1069	Polygon	P_lobata	0.139889	0.000913	-4.92934	-4.91066	-4.91865	0.001108	0	241.322	67.3432	1.21399
1070	Polygon	P_lobata	0.218333	0.002201	-4.03266	-3.946	-3.97662	0.00722	0	3967.02	1513.64	3.28096
1071	Polygon	P_lobata	0.207836	0.001492	-4.12231	-4.07	-4.08187	0.002815	0	1508.14	441.61	1.88646
1072	Polygon	P_lobata	0.11992	0.000798	-3.99771	-3.908	-3.93608	0.002688	0	5424.44	1392.2	3.36781
1073	Polygon	P_lobata	0.15984	0.000737	-3.77991	-3.74458	-3.76092	0.001409	23.1309	1534.21	298.399	1.91188
1074	Polygon	P_lobata	0.113762	0.000616	-3.7658	-3.734	-3.74868	0.00124	0	851.6	254.237	2.01155
1075	Polygon	P_lobata	0.090803	0.000415	-3.804	-3.77511	-3.79094	0.000725	0	333.796	158.747	1.74428
1077	Polygon	P_lobata	0.179829	0.001994	-3.5764	-3.544	-3.55201	0.002971	0	1921.51	301.658	1.4902
1078	Polygon	P_lobata	0.17422	0.00142	-3.80545	-3.777	-3.79321	0.002115	0	1282.77	193.083	1.48942
1079	Polygon	P_lobata	0.207611	0.001855	-3.844	-3.79412	-3.81684	0.003016	0	433.89	143.134	1.62609
1080	Polygon	P_lobata	0.087067	0.000443	-3.83557	-3.82773	-3.83082	0.000481	0	162.992	38.983	1.08581
1081	Polygon	P_lobata	0.196134	0.001615	-3.63672	-3.60281	-3.61541	0.002269	0	332.715	105.947	1.40486
1082	Polygon	P_compressa	0.393463	0.004167	-3.73558	-3.64	-3.68163	0.012361	0	3316.31	969.27	2.96598
1084	Polygon	P_lobata	0.066979	0.000274	-3.67001	-3.65499	-3.66192	0.000387	8.92444	180.711	102.871	1.40851
1085	Polygon	P_lobata	0.193744	0.001431	-3.74443	-3.64885	-3.68257	0.004373	0	2500.7	837.083	3.05676
1086	Polygon	P_lobata	0.228827	0.00188	-3.74159	-3.663	-3.69026	0.004099	0	3307.62	480.427	2.18052
1087	Polygon	P_lobata	0.046367	0.000118	-3.71952	-3.70854	-3.71375	0.000158	61.98	123.973	89.5498	1.33989
1088	Polygon	P_lobata	0.096165	0.000583	-3.7209	-3.68629	-3.69833	0.001059	0	1126.25	272.662	1.81584
1089	Polygon	P_lobata	0.294938	0.0025	-3.74433	-3.693	-3.71746	0.003991	0	926.833	154.305	1.59628
1090	Polygon	P_lobata	0.218281	0.001534	-3.72709	-3.68819	-3.70701	0.002271	0	1224.52	157.969	1.48033
1091	Polygon	P_lobata	0.101951	0.000618	-3.77193	-3.723	-3.74298	0.001517	0	1686.34	491.574	2.45654
1094	Polygon	P_lobata	0.090832	0.000405	-3.95	-3.8882	-3.92508	0.001643	0	2014.73	942.824	4.05192
1095	Polygon	P_lobata	0.130678	0.001005	-3.87262	-3.81989	-3.83661	0.002321	0	1786.07	579.94	2.30823
1096	Polygon	P_lobata	0.327417	0.005226	-3.918	-3.831	-3.86747	0.011062	0	2910.89	611.809	2.11679
1097	Polygon	P_lobata	0.108284	0.00047	-4.058	-3.94443	-3.98183	0.002901	0	6694.62	3987.37	6.16827
1098	Polygon	P_lobata	0.12854	0.000777	-3.98038	-3.95541	-3.96267	0.000934	0	2130.34	126.88	1.20254
1099	Polygon	P_lobata	0.137913	0.001284	-4.01023	-3.95914	-3.98841	0.001914	0	1135.74	171.364	1.49099
1100	Polygon	P_lobata	0.269718	0.001985	-3.942	-3.73002	-3.80922	0.013164	0	10000	5941.57	6.63057
1101	Polygon	P_lobata	0.134997	0.001222	-3.83894	-3.80833	-3.82433	0.001559	17.1774	269.121	82.7884	1.27588
1102	Polygon	P_lobata	0.277631	0.003089	-3.799	-3.755	-3.76912	0.005857	0	2604.09	506.563	1.89643
1104	Polygon	P_lobata	0.109815	0.000588	-3.76442	-3.74	-3.74894	0.000866	0	354.33	120.676	1.47419
1105	Polygon	P_lobata	0.211152	0.002044	-3.82803	-3.70424	-3.75541	0.007451	16.0407	7063.52	1145.4	3.64553
1106	Polygon	P_lobata	0.096204	0.000514	-3.75151	-3.721	-3.73026	0.000974	0	754.086	236.625	1.89402
1107	Polygon	P_lobata	0.098197	0.0005	-3.71564	-3.69128	-3.69961	0.000689	17.9372	364.955	114.364	1.37629
1108	Polygon	P_lobata	0.070819	0.000334	-3.71391	-3.707	-3.70956	0.00035	0	163.897	29.1794	1.04706
1109	Polygon	P_lobata	0.101209	0.000662	-3.811	-3.719	-3.75448	0.004203	0	5393.01	2805.7	6.34727
1110	Polygon	P_lobata	0.167038	0.001213	-3.752	-3.706	-3.72023	0.002705	0	2758.49	869.36	2.23018
1111	Polygon	P_lobata	0.259264	0.002915	-4.07363	-3.97935	-4.00683	0.004579	0	2959.71	313.024	1.57113
1112	Polygon	P_lobata	0.103675	0.000704	-3.83713	-3.81388	-3.82302	0.000857	0	138.605	68.731	1.2168
1113	Polygon	P_lobata	0.352158	0.002838	-4.11904	-3.962	-4.02114	0.015495	0	7655.14	2538.57	5.46063
1114	Polygon	P_lobata	0.185788	0.002271	-4.191	-4.133	-4.14912	0.004689	0	2977.84	681.916	2.06514
1115	Polygon	P_lobata	0.144036	0.001361	-4.229	-4.17375	-4.19173	0.002433	0	2170.35	328.145	1.78716
1116	Polygon	P_lobata	0.108827	0.000548	-4.37417	-4.15064	-4.21839	0.003848	8.99892	8382.93	4326.55	7.02141
1117	Polygon	P_lobata	0.391644	0.003737	-4.17052	-3.98732	-4.06403	0.021755	0	9142.78	4328.89	5.82155
1118	Polygon	P_lobata	0.289117	0.004293	-4.505	-4.435	-4.45432	0.006923	0	2430.08	386.461	1.61263
1119	Polygon	P_lobata	0.370303	0.008726	-4.962	-4.437	-4.64254	0.162288	0	10000	9347.4	18.5977
1120	Polygon	M_capitata	0.28657	0.003692	-4.43873	-4.35855	-4.403	0.007313	0	2330.04	388.077	1.98083
1121	Polygon	P_lobata	0.255589	0.002347	-4.46246	-4.39203	-4.41647	0.003441	3.75497	274.271	114.609	1.46622
1122	Polygon	P_lobata	0.117226	0.00091	-4.90473	-4.541	-4.648	0.006884	0	10000	7603.03	7.56221
1123	Polygon	P_lobata	0.252967	0.002634	-4.45856	-4.41771	-4.43577	0.003737	0	559.359	107.803	1.41894
1124	Polygon	P_lobata	0.120253	0.000962	-4.40054	-4.37555	-4.38814	0.001274	43.8265	196.026	88.5299	1.32421
1125	Polygon	P_lobata	0.409436	0.005057	-4.281	-4.143	-4.20702	0.019714	0	5981.56	2175.19	3.89866
1126	Polygon	P_lobata	2.9311	0.073026	-4.39963	-4.02276	-4.2753	0.12142	0	9738.66	534.032	1.66269
1127	Polygon	P_lobata	0.367266	0.007467	-4.35943	-4.26362	-4.29523	0.013768	0	2231.46	356.915	1.8438
1128	Polygon	P_lobata	0.082552	0.000494	-4.29422	-4.288	-4.28977	0.000538	0	131.503	36.1229	1.0871
1129	Polygon	P_lobata	0.229199	0.002648	-4.339	-4.26354	-4.29303	0.005455	0	2368.42	450.015	2.06037
1130	Polygon	P_lobata	0.281302	0.004094	-4.27686	-4.247	-4.25573	0.005716	0	837.349	136.11	1.39612
1131	Polygon	P_lobata	0.405936	0.005632	-4.33216	-4.28911	-4.30977	0.007428	0	547.114	93.8768	1.31899
1132	Polygon	P_lobata	0.232055	0.004062	-4.304	-4.251	-4.27381	0.008934	0	2410.64	564.255	2.19937
1133	Polygon	P_lobata	0.587545	0.010034	-4.37408	-4.2947	-4.342	0.015714	0	2076.71	325.266	1.56615
1134	Polygon	P_lobata	0.187261	0.002436	-4.41009	-4.3195	-4.35094	0.008666	0	4803.89	1315.11	3.55728
1135	Polygon	P_lobata	0.315294	0.005315	-4.42	-4.283	-4.3352	0.025997	0	6539.44	2654.71	4.89115
1136	Polygon	P_lobata	0.177223	0.002018	-4.431	-4.36794	-4.38181	0.004087	0	3781.58	1041.7	2.0251
1137	Polygon	P_lobata	0.308273	0.00346	-4.472	-4.41557	-4.4371	0.005171	0	1860.58	167.862	1.4946
1138	Polygon	P_lobata	0.468932	0.006475	-5.2	-4.37354	-4.52383	0.025347	0	10000	4257.26	3.91476
1139	Polygon	P_lobata	0.079696	0.000424	-4.27287	-4.259	-4.2641	0.000558	0	359.54	89.1632	1.31398
1140	Polygon	P_lobata	0.166778	0.001494	-4.30631	-4.283	-4.28908	0.001819	0	530.427	80.1367	1.2176
1141	Polygon	P_lobata	0.542587	0.016233	-4.33829	-4.27862	-4.31465	0.018283	0	1533.28	56.0825	1.12625
1142	Polygon	P_lobata	0.914927	0.034317	-4.32209	-4.155	-4.21967	0.068277	0	5959.25	675.996	1.98959
1143	Polygon	P_compressa	1.32557	0.056487	-4.04727	-3.68762	-3.8148	0.200441	0	10000	1977.69	3.54845
1144	Polygon	P_lobata	0.662616	0.015852	-3.8014	-3.64206	-3.73843	0.031505	0	2713.43	388.773	1.98744
1145	Polygon	P_lobata	1.06741	0.020321	-4.18803	-3.8721	-4.03857	0.054254	0	5443.7	874.471	2.66985
1146	Polygon	P_lobata	1.95389	0.045812	-4.18526	-3.96077	-4.05908	0.086492	0	5587.11	593.703	1.88799
1147	Polygon	P_lobata	0.222483	0.003263	-3.97483	-3.937	-3.94733	0.003929	0	183.131	63.7571	1.20402
1148	Polygon	P_lobata	1.28008	0.023896	-4.0023	-3.88864	-3.94174	0.031894	0	931.831	102.529	1.33471
1149	Polygon	P_lobata	0.220925	0.0036	-3.922	-3.8775	-3.90978	0.005084	0	814.487	149.969	1.41214
1150	Polygon	P_lobata	0.225414	0.003736	-3.80366	-3.715	-3.75066	0.008787	0	2386.6	403.596	2.3521
1151	Polygon	P_lobata	0.18674	0.002091	-3.91906	-3.86551	-3.8874	0.003594	0	588.041	174.998	1.71846
1152	Polygon	P_lobata	0.690059	0.012102	-3.8957	-3.64866	-3.80843	0.025426	0	5638.97	467.797	2.10107
1153	Polygon	P_lobata	0.140166	0.001101	-3.94162	-3.89398	-3.91648	0.002575	0	903.558	317.897	2.33899
1154	Polygon	P_lobata	0.076873	0.000393	-3.913	-3.896	-3.9043	0.00079	0	589.669	273.506	2.01101
1155	Polygon	P_lobata	0.118849	0.000943	-3.9334	-3.90618	-3.92045	0.001338	0	413.481	121.162	1.41903
1156	Polygon	P_lobata	0.07671	0.00035	-3.90017	-3.87583	-3.88625	0.000529	0	266.598	123.51	1.51203
1157	Polygon	P_lobata	0.538291	0.01068	-3.446	-3.26336	-3.33737	0.024214	0	4808.69	758.616	2.26715
1158	Polygon	P_lobata	0.251596	0.004566	-2.96132	-2.886	-2.9055	0.006674	0	2354.65	297.628	1.4615
1159	Polygon	P_lobata	0.703933	0.015406	-3.27106	-3.15	-3.20998	0.03049	0	4544.49	545.164	1.9791
1160	Polygon	P_lobata	0.753489	0.023911	-3.867	-3.665	-3.7556	0.060479	0	6446.69	1286.19	2.52933
1161	Polygon	P_compressa	0.626578	0.013221	-3.458	-3.267	-3.33726	0.058376	0	10000	4070.47	4.4155
1162	Polygon	P_lobata	0.182894	0.002366	-3.37748	-3.357	-3.36534	0.002721	0	98.013	53.6649	1.15025
1163	Polygon	P_lobata	0.286356	0.004882	-3.4146	-3.31678	-3.36517	0.009387	0	2727.33	385.41	1.92283
1164	Polygon	P_lobata	0.412814	0.008328	-3.283	-3.19425	-3.23699	0.014832	0	2264.35	426.132	1.78089
1165	Polygon	P_lobata	1.32981	0.033623	-3.23997	-3.04	-3.09425	0.065033	0	8474.03	1445.09	1.93418
1166	Polygon	P_lobata	0.845489	0.017454	-3.22552	-3.05035	-3.11964	0.025002	0	4215.4	353.163	1.4325
1167	Polygon	P_lobata	0.883315	0.016535	-3.096	-2.90924	-2.96719	0.025942	0	6694.61	514.986	1.5689
1168	Polygon	P_lobata	0.289497	0.00402	-2.96573	-2.92	-2.93183	0.005741	0	1912.42	254.587	1.42813
1169	Polygon	P_lobata	0.273374	0.004172	-2.90185	-2.844	-2.85993	0.005688	0	1219.96	121.548	1.36346
1170	Polygon	P_lobata	0.175816	0.001903	-3.17766	-2.92429	-3.0154	0.015152	61.98	10000	6043.08	7.96372
1171	Polygon	P_lobata	0.092381	0.000523	-2.9631	-2.942	-2.94967	0.000651	0	158.033	74.4636	1.24496
1172	Polygon	P_lobata	0.18772	0.002174	-2.86467	-2.849	-2.8542	0.002352	0	133.473	38.7668	1.08147
1173	Polygon	P_lobata	0.069917	0.000326	-2.87652	-2.86948	-2.8721	0.000359	7.6292	96.8459	44.4372	1.1026
1174	Polygon	P_lobata	0.595029	0.012384	-3.054	-2.89888	-2.93233	0.022784	0	7593.17	1057.04	1.83986
1175	Polygon	P_lobata	0.24635	0.00369	-2.95765	-2.92401	-2.94255	0.004428	0	353.063	65.7178	1.1999
1176	Polygon	P_lobata	0.136277	0.001349	-2.84333	-2.80322	-2.82465	0.001926	0	597.608	114.151	1.42791
1177	Polygon	P_lobata	0.117285	0.000688	-2.946	-2.936	-2.94072	0.000787	0	100.454	54.0867	1.14462
1178	Polygon	P_lobata	0.195885	0.002396	-2.75631	-2.71663	-2.73147	0.003124	0	255.564	86.3339	1.30367
1179	Polygon	P_lobata	0.155117	0.001576	-2.8204	-2.792	-2.80079	0.002051	0	310.144	86.8232	1.30095
1180	Polygon	P_lobata	0.953264	0.016993	-2.83905	-2.643	-2.72136	0.030331	0	3751.22	535.314	1.78489
1181	Polygon	P_lobata	0.162605	0.001245	-2.78912	-2.758	-2.76599	0.001779	0	571.35	125.613	1.42955
1182	Polygon	P_lobata	0.270137	0.003883	-2.73359	-2.68801	-2.70476	0.004905	0	258.083	77.2387	1.26308
1183	Polygon	P_lobata	0.100007	0.000726	-2.682	-2.651	-2.66006	0.00117	0	1580.91	418.849	1.61251
1184	Polygon	P_lobata	0.127999	0.001021	-2.66203	-2.628	-2.64097	0.001653	0	383.873	142.359	1.6194
1185	Polygon	P_lobata	0.40927	0.00626	-2.87833	-2.755	-2.77905	0.008892	0	5922.71	357.384	1.42043
1187	Polygon	P_lobata	0.263356	0.004791	-2.9915	-2.913	-2.93947	0.014685	0	3347.74	1175.89	3.06513
1188	Polygon	P_lobata	0.610133	0.010404	-2.908	-2.862	-2.88381	0.013839	0	1177.71	114.263	1.33018
1189	Polygon	P_lobata	0.193099	0.001795	-2.85916	-2.78871	-2.81884	0.003199	0	4374.37	667.657	1.78183
1190	Polygon	P_lobata	0.271177	0.004129	-2.87554	-2.81862	-2.84136	0.006336	0	1099.25	211.681	1.53458
1191	Polygon	P_lobata	0.938831	0.014962	-2.82	-2.716	-2.76162	0.021244	0	2820.47	217.432	1.41984
1192	Polygon	P_lobata	0.112211	0.000871	-2.801	-2.75504	-2.7756	0.002492	0	2385.5	792.036	2.85994
1193	Polygon	P_lobata	0.174206	0.002185	-2.79893	-2.769	-2.77447	0.002576	0	940.872	91.0535	1.17909
1194	Polygon	P_lobata	0.273272	0.00367	-2.75983	-2.70719	-2.72991	0.004608	0	197.848	76.3545	1.25577
1195	Polygon	P_lobata	1.01338	0.040303	-2.874	-2.719	-2.76338	0.059763	0	6043.57	614.296	1.48283
1196	Polygon	P_lobata	0.13354	0.001305	-2.82	-2.793	-2.8026	0.001734	0	255.564	89.5436	1.32849
1197	Polygon	P_lobata	0.353005	0.007249	-2.89795	-2.837	-2.86023	0.011387	0	2448.58	427.992	1.57095
1198	Polygon	P_lobata	0.115686	0.000916	-2.88891	-2.88137	-2.88567	0.000949	0	73.2507	24.1898	1.03605
1199	Polygon	P_lobata	0.11176	0.000792	-2.85138	-2.828	-2.83543	0.001411	0	849.806	270.054	1.78311
1200	Polygon	P_lobata	0.784777	0.016054	-2.974	-2.856	-2.89921	0.028877	0	5671.65	774.258	1.79875
1201	Polygon	P_compressa	0.448801	0.005098	-2.70018	-2.641	-2.66192	0.01143	0	2975.9	744.054	2.24199
1202	Polygon	P_lobata	0.394542	0.009209	-2.58052	-2.477	-2.52822	0.017486	0	6044.65	355.718	1.89892
1203	Polygon	P_lobata	0.303024	0.00302	-2.58066	-2.54654	-2.56365	0.003527	0	196.013	57.4387	1.16775
1204	Polygon	P_lobata	0.159257	0.001464	-2.5391	-2.494	-2.51147	0.002177	0	356.27	113.959	1.4865
1205	Polygon	P_lobata	0.246457	0.00329	-2.55508	-2.53297	-2.54295	0.003626	0	141.858	40.2329	1.10203
1206	Polygon	P_lobata	0.522525	0.009161	-2.57743	-2.522	-2.54453	0.011125	0	829.143	70.6667	1.21434
1207	Polygon	P_lobata	0.93272	0.017914	-2.705	-2.504	-2.56011	0.034069	0	10000	1330.06	1.90178
1208	Polygon	P_lobata	0.390717	0.00504	-2.564	-2.50522	-2.52337	0.006259	0	1184.22	117.086	1.24173
1209	Polygon	P_lobata	0.244183	0.004055	-2.51997	-2.492	-2.50362	0.005176	0	440.482	84.0318	1.27637
1210	Polygon	P_lobata	0.179904	0.002068	-2.52763	-2.49988	-2.51312	0.002429	11.5435	418.579	61.5883	1.17452
1211	Polygon	P_lobata	0.867307	0.015875	-2.55119	-2.459	-2.50285	0.019496	0	277.193	71.3276	1.22816
1212	Polygon	P_lobata	0.686801	0.012729	-2.53496	-2.486	-2.50486	0.014573	0	2018.26	54.8951	1.1449
1213	Polygon	P_lobata	0.211389	0.001618	-2.53911	-2.51998	-2.52697	0.001799	0	98.013	44.8594	1.11188
1214	Polygon	P_lobata	0.676105	0.015324	-2.56474	-2.495	-2.52463	0.021608	0	1879.51	132.453	1.4101
1215	Polygon	P_lobata	0.111031	0.000742	-2.65451	-2.63484	-2.6442	0.000863	0	158.033	56.4929	1.16179
1216	Polygon	P_lobata	0.078006	0.000391	-2.61547	-2.59957	-2.60601	0.000492	0	196.012	76.9737	1.25844
1217	Polygon	P_lobata	0.482745	0.007794	-2.631	-2.546	-2.56868	0.010536	0	1498.11	130.117	1.35172
1218	Polygon	P_lobata	0.314588	0.004593	-2.562	-2.53815	-2.54887	0.005038	0	98.013	39.8994	1.09688
1219	Polygon	P_lobata	0.286256	0.004649	-2.55323	-2.516	-2.53183	0.006153	0	557.864	95.0117	1.32357
1220	Polygon	P_lobata	0.228067	0.002544	-2.5758	-2.54463	-2.5596	0.003327	0	651.58	98.9095	1.30796
1221	Polygon	P_lobata	0.126849	0.000876	-2.54046	-2.53036	-2.53414	0.00092	0.703534	119.168	30.232	1.05042
1222	Polygon	P_lobata	0.12742	0.000988	-2.58602	-2.558	-2.56945	0.001422	0	445.954	116.491	1.4394
1223	Polygon	P_lobata	0.461748	0.007879	-2.59176	-2.51372	-2.55076	0.012648	0	1052.82	162.685	1.6053
1224	Polygon	P_lobata	0.347438	0.005063	-2.51276	-2.482	-2.49657	0.005798	0	236.023	53.5939	1.14519
1225	Polygon	P_lobata	0.154487	0.001634	-2.51644	-2.478	-2.4906	0.002319	0	374.972	112.767	1.41942
1226	Polygon	P_lobata	0.413465	0.006341	-2.53117	-2.487	-2.50199	0.007801	0	766.345	74.0349	1.23034
1227	Polygon	P_lobata	0.897981	0.018862	-2.56426	-2.40471	-2.48757	0.027708	0	722.858	131.196	1.46902
1228	Polygon	P_lobata	0.139286	0.001327	-2.48959	-2.45044	-2.46996	0.001667	32.6975	170.154	77.0199	1.25685
1229	Polygon	P_lobata	0.112974	0.000905	-2.45222	-2.40724	-2.42869	0.001648	0	2890.78	289.758	1.82044
1230	Polygon	P_lobata	0.466446	0.011299	-2.47488	-2.38399	-2.42923	0.015145	0	1524.7	180.09	1.34032
1231	Polygon	M_capitata	0.36331	0.006687	-2.526	-2.4315	-2.47544	0.010738	0	2078.55	251.132	1.60587
1232	Polygon	P_lobata	0.135404	0.001306	-2.48886	-2.439	-2.45139	0.002156	0	713.488	202.999	1.65025
1233	Polygon	P_lobata	0.191417	0.002477	-2.506	-2.489	-2.49684	0.002801	0	98.013	50.4043	1.13046
1234	Polygon	P_lobata	0.310651	0.003402	-2.47499	-2.44868	-2.46183	0.003826	6.09611	187.925	48.1736	1.12444
1235	Polygon	P_lobata	0.347979	0.006755	-2.46557	-2.424	-2.4424	0.00911	0	1055.56	116.25	1.34863
1236	Polygon	P_lobata	0.560073	0.010387	-2.47782	-2.407	-2.4387	0.0159	0	10000	413.229	1.53082
1237	Polygon	P_lobata	1.08273	0.030225	-2.70643	-2.557	-2.61948	0.039092	0	529.604	85.4462	1.29336
1238	Polygon	P_lobata	0.56258	0.010805	-2.767	-2.698	-2.71729	0.013066	0	1673.58	89.4878	1.20918
1239	Polygon	P_lobata	0.196733	0.002036	-2.72295	-2.68476	-2.70286	0.002468	0	223.495	67.7024	1.21255
1240	Polygon	P_lobata	0.082764	0.00045	-2.62312	-2.60258	-2.61119	0.000584	43.0342	179.771	83.8779	1.29863
1241	Polygon	P_lobata	0.148405	0.00152	-2.78896	-2.76954	-2.77727	0.001757	0	182.561	56.9578	1.15556
1242	Polygon	P_lobata	0.436395	0.009189	-2.77104	-2.7	-2.72276	0.014778	0	2913.93	424.72	1.60819
1243	Polygon	P_lobata	1.98782	0.050121	-2.966	-2.719	-2.81626	0.077972	0	5392.64	578.794	1.55566
1244	Polygon	P_lobata	0.165274	0.001525	-2.96129	-2.94	-2.94845	0.001794	0	236.036	60.2902	1.17683
1245	Polygon	P_lobata	0.072706	0.000354	-2.90905	-2.87896	-2.8912	0.000611	43.8265	251.428	154.34	1.72529
1246	Polygon	P_lobata	0.186312	0.00221	-2.88655	-2.866	-2.87527	0.002667	0	158.033	64.6427	1.20672
1247	Polygon	P_lobata	0.207214	0.002617	-2.896	-2.87	-2.88054	0.002976	0	158.033	50.1754	1.13725
1248	Polygon	P_lobata	1.05547	0.020374	-2.877	-2.787	-2.82663	0.026685	0	1231.72	97.2051	1.30979
1249	Polygon	P_lobata	0.991863	0.02104	-2.8571	-2.74518	-2.81426	0.026256	0	616.114	76.6625	1.24787
1250	Polygon	P_lobata	0.118318	0.000657	-2.83739	-2.82823	-2.83192	0.000757	0	121.256	54.6149	1.15246
1251	Polygon	P_lobata	0.169288	0.001831	-3.74285	-3.686	-3.70744	0.00369	0	2011.68	396.228	2.0156
1253	Polygon	P_lobata	0.446748	0.009751	-3.51191	-3.37983	-3.43227	0.015756	0	2910.57	172.318	1.61583
1254	Polygon	P_lobata	0.176562	0.001256	-3.44118	-3.269	-3.32425	0.004789	0	8678.72	3815.61	3.81276
1255	Polygon	P_lobata	3.804	0.124052	-3.3018	-3.149	-3.19885	0.173871	0	4989.86	253.733	1.4016
1256	Polygon	P_lobata	0.435306	0.009645	-3.40801	-3.18241	-3.26743	0.025028	0	5950.84	746.554	2.59477
1257	Polygon	P_lobata	0.570258	0.018252	-3.281	-3.11	-3.16964	0.033715	0	5181.92	544.42	1.84715
1258	Polygon	P_lobata	0.149207	0.001597	-3.17332	-3.139	-3.14882	0.002534	0	1140.54	182.18	1.58664
1259	Polygon	P_lobata	0.142191	0.001258	-3.16624	-3.148	-3.15469	0.001567	0	207.815	73.0814	1.24528
1260	Polygon	P_lobata	0.665724	0.015371	-3.156	-3.06	-3.10901	0.024525	0	4588.53	498.992	1.59557
1261	Polygon	P_lobata	0.601555	0.011172	-3.09429	-2.956	-3.01951	0.020378	0	2687.8	399.152	1.82401
1262	Polygon	P_lobata	0.12196	0.000773	-3.18923	-3.17272	-3.18381	0.000905	0	138.595	59.0748	1.17068
1263	Polygon	P_lobata	0.084907	0.000448	-3.18757	-3.178	-3.18232	0.000518	0	98.0186	55.8748	1.15506
1264	Polygon	P_lobata	0.100603	0.000673	-3.17009	-3.16305	-3.16759	0.000712	1.69429	100.771	29.756	1.05745
1265	Polygon	P_lobata	0.14053	0.001049	-3.192	-3.17433	-3.18633	0.001321	0	304.447	76.981	1.25871
1266	Polygon	P_lobata	0.442487	0.006245	-3.21836	-3.07196	-3.117	0.010129	0	2750.53	437.912	1.62177
1267	Polygon	P_lobata	1.26196	0.033772	-3.151	-3.027	-3.06428	0.046519	0	3464.08	222.464	1.37745
1268	Polygon	P_lobata	1.05295	0.017541	-3.0726	-2.968	-3.00209	0.022852	0	888.438	92.2347	1.30279
1269	Polygon	P_lobata	0.069443	0.000309	-3.12306	-3.10219	-3.11285	0.000455	43.8265	192.499	111.607	1.47473
1270	Polygon	P_lobata	0.107318	0.000725	-3.03035	-2.985	-2.99282	0.001115	0	1935.38	348.267	1.53669
1271	Polygon	P_lobata	0.106419	0.000666	-3.03251	-2.9928	-3.00812	0.001294	0	880.965	300.433	1.94116
1272	Polygon	P_lobata	0.187532	0.002398	-3.079	-2.944	-2.97191	0.005366	0	7221.27	1452.71	2.23757
1273	Polygon	P_lobata	0.481479	0.006769	-3.02086	-2.881	-2.93091	0.017651	0	4711.24	1278.36	2.6077
1274	Polygon	P_lobata	0.161635	0.00125	-2.96333	-2.94339	-2.95341	0.001508	0	200.435	66.2505	1.20625
1275	Polygon	P_lobata	0.472218	0.006571	-2.94929	-2.878	-2.91387	0.009581	0	495.884	118.705	1.45804
1276	Polygon	M_patula	1.68481	0.040979	-3.228	-2.86	-3.01401	0.112865	0	9645.36	1783.78	2.75423
1277	Polygon	P_lobata	0.117508	0.000896	-2.93403	-2.9175	-2.92594	0.001065	0	146.488	63.2697	1.18786
1278	Polygon	P_lobata	0.185456	0.002162	-2.92041	-2.89559	-2.90752	0.002488	0	151.254	54.5864	1.15115
1280	Polygon	P_lobata	0.565932	0.011319	-2.97228	-2.87569	-2.91085	0.014742	0	496.46	89.4033	1.30242
1281	Polygon	P_lobata	0.17608	0.002068	-2.90474	-2.87952	-2.89119	0.002454	0	136.162	60.3254	1.18673
1282	Polygon	P_lobata	0.275561	0.004182	-2.88939	-2.85478	-2.87447	0.005111	0	309.921	71.163	1.22212
1283	Polygon	P_lobata	1.97229	0.050381	-2.98403	-2.765	-2.86117	0.073201	0	10000	178.893	1.45295
1284	Polygon	P_lobata	0.173755	0.001739	-3.21845	-3.18174	-3.19504	0.002139	0	1660.96	164.393	1.23049
1285	Polygon	P_lobata	0.55821	0.009114	-3.23277	-3.13136	-3.17714	0.012442	0	319.082	97.3424	1.36518
1286	Polygon	P_lobata	0.800982	0.019925	-3.21429	-3.135	-3.165	0.02669	0	754.072	100.434	1.33957
1287	Polygon	P_lobata	0.275408	0.004678	-3.192	-3.115	-3.13728	0.010394	0	3473.34	838.643	2.22204
1288	Polygon	P_lobata	0.300725	0.004399	-3.20376	-3.16322	-3.19048	0.005309	0	1298.63	86.9368	1.2068
1289	Polygon	P_lobata	0.170553	0.002139	-3.12869	-3.10404	-3.11209	0.002543	0	158.033	60.9228	1.18852
1290	Polygon	P_lobata	0.520363	0.009544	-3.229	-3.151	-3.18369	0.012553	0	793.784	97.3437	1.31519
1291	Polygon	P_lobata	0.114539	0.000877	-3.20152	-3.19	-3.1963	0.000936	0	66.8678	31.3018	1.06665
1292	Polygon	P_lobata	0.442389	0.00942	-3.207	-3.119	-3.15273	0.017452	0	2111.12	375.296	1.8526
1293	Polygon	P_lobata	1.36363	0.044258	-3.276	-3.153	-3.19742	0.062138	0	2728.02	227.504	1.40402
1294	Polygon	P_lobata	0.293778	0.005964	-3.22633	-3.20299	-3.21272	0.006512	0	98.013	38.6801	1.09191
1295	Polygon	P_lobata	0.310013	0.005184	-3.19812	-3.155	-3.16966	0.006807	0	396.131	90.8127	1.31315
1296	Polygon	P_lobata	0.14296	0.00114	-3.18624	-3.162	-3.17102	0.001427	0	161.434	75.5931	1.25142
1297	Polygon	P_lobata	0.187504	0.001465	-3.22299	-3.168	-3.1918	0.002556	0	1041.95	270.6	1.74456
1298	Polygon	P_lobata	0.071523	0.000315	-3.17235	-3.164	-3.16648	0.00037	0	116.9	57.6965	1.17342
1300	Polygon	P_lobata	0.573638	0.013979	-3.2035	-3.15612	-3.18009	0.016317	0	735.577	60.5495	1.16728
1301	Polygon	P_lobata	0.218643	0.002878	-3.21	-3.18739	-3.19884	0.003313	0	162.064	54.2123	1.15115
1302	Polygon	P_lobata	0.112061	0.00089	-3.20688	-3.193	-3.19922	0.000973	0	193.075	43.7134	1.09412
1303	Polygon	P_lobata	0.282769	0.00305	-3.20257	-3.183	-3.19092	0.003555	0	166.909	56.8261	1.16587
1304	Polygon	P_lobata	0.156028	0.001586	-3.11	-2.888	-2.9701	0.010651	0	10000	7203.43	6.71393
1305	Polygon	P_lobata	0.147565	0.001315	-2.95005	-2.92	-2.9291	0.001696	0	383.093	86.0701	1.28979
1306	Polygon	P_lobata	0.229179	0.002744	-2.9743	-2.882	-2.91687	0.008256	0	2984.94	854.085	3.00831
1307	Polygon	P_lobata	0.636276	0.019311	-3.20917	-2.9789	-3.08831	0.072015	0	9391.12	2007.47	3.72931
1308	Polygon	P_lobata	0.193521	0.002368	-2.80375	-2.77156	-2.78971	0.002896	0	385.386	71.1581	1.22266
1309	Polygon	P_lobata	0.353428	0.005251	-3.266	-3.20836	-3.24163	0.006951	0	1085.17	126.483	1.32373
1310	Polygon	P_lobata	0.362865	0.007036	-3.261	-3.15173	-3.20506	0.015496	0	2765.87	536.27	2.20247
1311	Polygon	P_lobata	0.106881	0.000646	-3.17037	-3.145	-3.15763	0.000884	0	558.613	108.462	1.36828
1312	Polygon	P_lobata	4.99285	0.261043	-3.265	-2.866	-3.0743	0.446216	0	10000	724.084	1.70935
1313	Polygon	P_lobata	0.467456	0.011259	-3.08094	-2.97926	-3.01459	0.023605	2.17362	10000	775.862	2.09648
1314	Polygon	P_lobata	0.065461	3e-05	-2.98912	-2.98441	-2.9868	4.4e-05	84.4105	138.557	112.204	1.49778
1315	Polygon	P_lobata	0.710139	0.019555	-3.16915	-3.081	-3.12256	0.025293	0	10000	158.504	1.29346
1316	Polygon	P_lobata	0.332836	0.005675	-3.228	-3.07149	-3.1561	0.015086	0	4834.78	1250.22	2.65839
1317	Polygon	P_lobata	3.28522	0.188731	-3.109	-2.819	-2.93111	0.312545	0	10000	801.693	1.65603
1318	Polygon	P_lobata	0.24508	0.003687	-3.122	-3.03765	-3.07858	0.005552	0	2408.21	290.162	1.50572
1319	Polygon	P_lobata	0.129457	0.001144	-3.07321	-3.05442	-3.06532	0.001394	0	199.065	68.9409	1.21886
1320	Polygon	P_lobata	0.190618	0.002679	-3.033	-2.982	-2.99314	0.004088	0	2851.29	454.618	1.52618
1321	Polygon	P_lobata	1.89263	0.051122	-3.29666	-3.106	-3.18319	0.085935	0	4679.93	559.715	1.68099
1322	Polygon	P_lobata	0.667892	0.017681	-2.63678	-2.51	-2.54243	0.032352	0	5337.33	481.5	1.82978
1325	Polygon	P_lobata	2.40969	0.1263	-3.07495	-2.754	-2.90453	0.238351	0	10000	1005.42	1.88718
1326	Polygon	P_compressa	0.258326	0.002918	-3.131	-3.10604	-3.11875	0.003388	0	196.014	56.1436	1.16093
1327	Polygon	P_compressa	0.277723	0.003101	-3.106	-3.043	-3.07219	0.005013	0	1952.76	359.183	1.61636
1328	Polygon	P_lobata	0.433797	0.008324	-3.25408	-3.17296	-3.21143	0.011203	0	622.935	99.6129	1.3458
1329	Polygon	P_lobata	0.997732	0.02711	-3.0919	-2.933	-2.99448	0.050197	0	6620.89	562.696	1.85161
1330	Polygon	P_lobata	2.07566	0.043429	-3.2757	-2.96252	-3.08255	0.078244	0	4803.91	470.18	1.80166
1331	Polygon	P_compressa	0.426926	0.010725	-3.3252	-3.214	-3.25827	0.032487	0	6834.28	1134.83	3.02905
1332	Polygon	P_lobata	1.52507	0.057273	-3.28191	-2.907	-3.03993	0.154005	0	10000	1781.89	2.68897
1333	Polygon	P_lobata	0.124013	0.001073	-3.16268	-3.14273	-3.15263	0.001269	21.7065	159.972	63.0479	1.18284
1334	Polygon	P_lobata	0.990174	0.033891	-3.25205	-3.006	-3.13238	0.05604	0	4400.91	454.873	1.65354
1335	Polygon	P_lobata	0.557139	0.013663	-3.361	-3.23288	-3.30154	0.024485	0	4164.04	782.071	1.79209
1336	Polygon	P_lobata	0.527295	0.00991	-3.39134	-3.23787	-3.30281	0.01461	0	2577.03	188.287	1.47429
1337	Polygon	P_lobata	0.287281	0.004998	-3.42616	-3.378	-3.397	0.005902	0	535.008	69.9249	1.18083
1338	Polygon	P_lobata	0.840584	0.020901	-3.44825	-3.32534	-3.37188	0.028173	0	2283.96	171.256	1.34793
1339	Polygon	P_lobata	0.176812	0.001962	-3.42035	-3.401	-3.41165	0.002207	0	161.993	46.0925	1.12483
1340	Polygon	P_lobata	0.144084	0.001205	-3.45766	-3.408	-3.4282	0.003254	0	1583.34	565.209	2.70086
1341	Polygon	P_lobata	0.355704	0.007095	-3.60004	-3.423	-3.47455	0.015459	0	8398.96	1729.76	2.17884
1342	Polygon	P_lobata	1.60838	0.052462	-3.549	-3.247	-3.38775	0.20881	0	10000	4067.29	3.98025
1343	Polygon	P_lobata	0.368967	0.0078	-3.342	-3.24354	-3.29676	0.022437	0	2115.66	715.896	2.87668
1344	Polygon	A_cytherea	0.553822	0.018634	-3.55	-3.273	-3.40542	0.139526	0	10000	5019.06	7.4878
1345	Polygon	P_lobata	0.817464	0.024174	-3.562	-3.338	-3.40925	0.052424	0	8802.68	1580.16	2.1686
1346	Polygon	M_patula	1.11855	0.042636	-3.694	-3.39671	-3.55713	0.144986	0	10000	3091.86	3.40055
1347	Polygon	P_lobata	4.80999	0.238942	-4.43677	-3.15077	-3.64706	0.647137	0	10000	3544.71	2.70834
1348	Polygon	P_lobata	1.24934	0.075664	-4.461	-3.506	-3.89941	0.700267	0	10000	8040.71	9.25496
1349	Polygon	P_lobata	0.297411	0.006124	-3.36983	-3.25008	-3.32504	0.010525	13.0902	2871.1	255.959	1.7187
1350	Polygon	P_lobata	0.242731	0.0042	-3.36933	-3.18028	-3.22908	0.007513	0	5334.31	1020.97	1.78879
1351	Polygon	P_lobata	0.246191	0.004289	-3.26	-3.08861	-3.14495	0.011619	0	8368.14	2996.29	2.70873
1352	Polygon	P_lobata	0.954221	0.02923	-3.14096	-2.975	-3.03632	0.073471	0	6619.88	1057.97	2.51358
1353	Polygon	P_lobata	0.245436	0.003866	-3.42347	-3.396	-3.4086	0.004426	0	131.49	53.4625	1.14491
1354	Polygon	P_lobata	0.30143	0.003771	-3.405	-3.07678	-3.20225	0.043239	0	10000	8359.98	11.4671
1355	Polygon	P_lobata	0.128102	0.001022	-3.76786	-3.73972	-3.75431	0.00135	0	236.036	89.5968	1.32085
1356	Polygon	P_lobata	0.216416	0.002987	-3.84045	-3.71856	-3.73461	0.004035	0	5389.65	609.34	1.35102
1357	Polygon	P_lobata	0.154233	0.001491	-4.173	-3.75798	-3.9017	0.034304	0	10000	9087.52	23.003
1358	Polygon	P_lobata	0.295263	0.003014	-3.91531	-3.76747	-3.82859	0.007234	0	3756.34	915.303	2.40034
1359	Polygon	P_lobata	1.27653	0.059064	-4.27	-3.75	-3.90864	0.239583	0	10000	4757.8	4.05636
1360	Polygon	A_cytherea	1.37266	0.100146	-4.43917	-3.982	-4.12899	0.671566	0	10000	5591.43	6.70589
1361	Polygon	P_compressa	1.28923	0.058344	-3.253	-2.968	-3.07392	0.199451	0	10000	980.518	3.41856
1362	Polygon	P_compressa	1.05156	0.033852	-3.351	-3.099	-3.21596	0.133095	0	10000	1288.89	3.93168
1364	Polygon	P_lobata	0.246213	0.003868	-3.48257	-3.454	-3.46622	0.004722	0	223.495	69.7753	1.22069
1365	Polygon	M_patula	1.02072	0.049025	-3.75	-3.52985	-3.64714	0.079012	0	5045.18	363.62	1.61169
1366	Polygon	A_cytherea	0.928737	0.028449	-3.845	-3.60398	-3.69812	0.193586	0	10000	4123.88	6.80456
1367	Polygon	M_capitata	1.2783	0.044638	-4.122	-3.736	-3.78656	0.079217	0	10000	805.895	1.77466
1368	Polygon	P_lobata	0.472468	0.006531	-3.998	-3.742	-3.78942	0.014594	0	10000	3181.14	2.23439
1369	Polygon	M_patula	0.889308	0.023096	-3.72188	-3.55875	-3.63606	0.049727	0	4617.95	824.243	2.15304
1370	Polygon	P_lobata	0.177362	0.002268	-3.80509	-3.74165	-3.77666	0.003742	14.3771	412.018	147.812	1.6499
1371	Polygon	P_lobata	0.306073	0.005627	-3.9	-3.819	-3.85373	0.015061	0	4617.95	955.037	2.67659
1372	Polygon	P_lobata	0.653097	0.021178	-5.17822	-4.936	-5.04052	0.050834	0	8266.66	605.492	2.40031
1373	Polygon	P_lobata	0.28316	0.003961	-4.77101	-4.698	-4.72555	0.00622	0	353.369	131.191	1.57031
1374	Polygon	P_lobata	0.68289	0.013787	-4.707	-4.60812	-4.66073	0.022427	0	1431.02	189.833	1.62674
1375	Polygon	P_lobata	0.298834	0.003029	-4.692	-4.6701	-4.68356	0.003761	0	404.09	74.7311	1.24188
1376	Polygon	P_lobata	0.303677	0.004088	-4.67003	-4.652	-4.65906	0.004304	3.19551	196.959	29.2304	1.05278
1377	Polygon	P_lobata	0.107347	0.000795	-4.66945	-4.64645	-4.65831	0.001052	5.63015	335.816	90.5915	1.32372
1378	Polygon	P_lobata	1.17631	0.018733	-4.67953	-4.5124	-4.60834	0.028722	0	1270.84	128.846	1.5332
1379	Polygon	P_lobata	0.150555	0.00143	-4.51651	-4.49759	-4.50519	0.00166	0	138.592	57.101	1.1611
1380	Polygon	P_lobata	0.165342	0.001789	-4.49354	-4.463	-4.47262	0.002292	0	245.619	81.065	1.28166
1382	Polygon	P_lobata	0.093787	0.000561	-4.58899	-4.54293	-4.56256	0.001113	89.8051	257.922	175.946	1.98424
1383	Polygon	P_lobata	0.08422	0.000509	-4.50236	-4.483	-4.49125	0.000656	19.7291	140.2	81.7409	1.28802
1384	Polygon	P_lobata	0.229458	0.003142	-4.48407	-4.457	-4.46739	0.004134	0	266.607	89.5255	1.31557
1385	Polygon	P_lobata	0.393575	0.006438	-4.6161	-4.51083	-4.56182	0.008115	0	180.721	77.013	1.26039
1386	Polygon	P_lobata	0.251728	0.003951	-4.66797	-4.60479	-4.63472	0.005171	0	196.017	85.7944	1.30896
1387	Polygon	P_lobata	0.332356	0.004894	-4.66503	-4.617	-4.63143	0.006494	0	219.149	89.2459	1.32698
1388	Polygon	P_lobata	0.219178	0.002316	-4.71675	-4.68297	-4.69389	0.003046	0	309.921	89.9235	1.31519
1389	Polygon	P_lobata	0.130401	0.000808	-4.74361	-4.687	-4.71276	0.001465	0	309.921	165.194	1.81186
1390	Polygon	P_lobata	0.199063	0.002221	-4.75769	-4.699	-4.71753	0.003571	0	576.492	145.523	1.60799
1391	Polygon	P_lobata	0.344734	0.007279	-4.81553	-4.68497	-4.76129	0.012998	0	1539.66	211.181	1.78569
1392	Polygon	P_lobata	0.282782	0.005802	-4.81031	-4.70485	-4.75712	0.012438	0	2975.89	465.281	2.1438
1393	Polygon	P_lobata	0.329617	0.004255	-4.69614	-4.63439	-4.66391	0.007389	0	350.633	150.935	1.7366
1394	Polygon	P_lobata	0.077625	0.000427	-4.53468	-4.528	-4.53011	0.000457	0	101.362	34.2436	1.06976
1395	Polygon	P_lobata	0.681322	0.012146	-4.63893	-4.515	-4.57669	0.017044	0	374.493	106.279	1.40334
1396	Polygon	P_lobata	0.130518	0.001238	-4.55872	-4.549	-4.55496	0.001388	0	98.0179	46.8297	1.12112
1397	Polygon	P_lobata	0.178207	0.002245	-4.55149	-4.534	-4.53991	0.002599	0	159.092	54.2462	1.15769
1398	Polygon	P_lobata	1.01627	0.019266	-4.58969	-4.431	-4.50176	0.030861	0	10000	295.11	1.60183
1399	Polygon	P_lobata	0.153028	0.001729	-4.508	-4.43018	-4.45861	0.003777	0	2587.44	834.266	2.18498
1400	Polygon	P_lobata	0.191285	0.002511	-4.48789	-4.399	-4.42809	0.006736	0	3638.15	1303.77	2.683
1401	Polygon	P_lobata	0.114756	0.000901	-4.54717	-4.536	-4.54011	0.000995	0	163.768	41.521	1.10503
1402	Polygon	P_lobata	0.523721	0.009793	-4.71265	-4.56674	-4.63226	0.015742	0	3004.9	152.22	1.60745
1403	Polygon	P_lobata	0.057905	0.000229	-4.61047	-4.59857	-4.60304	0.000266	0	146.105	57.5804	1.15842
1404	Polygon	P_lobata	0.760903	0.022512	-4.48269	-4.396	-4.42246	0.031651	0	2982.27	153.221	1.40599
1405	Polygon	P_lobata	0.167796	0.001846	-4.48678	-4.475	-4.48001	0.001992	0	99.7677	34.2072	1.07908
1406	Polygon	P_lobata	0.104612	0.00072	-4.48439	-4.469	-4.47409	0.000801	2.77508	155.705	47.5519	1.11319
1407	Polygon	P_lobata	0.246179	0.00337	-4.52	-4.491	-4.50948	0.004154	0	219.162	70.9703	1.23279
1408	Polygon	P_lobata	0.078873	0.000437	-4.45226	-4.43255	-4.44189	0.000598	40.3827	320.781	97.1982	1.36636
1409	Polygon	P_lobata	0.405225	0.006643	-4.53896	-4.46598	-4.50596	0.010155	0	610.974	128.138	1.52863
1410	Polygon	P_lobata	0.063831	0.000268	-4.595	-4.58311	-4.58803	0.000326	0	158.048	67.596	1.21519
1411	Polygon	P_lobata	0.275133	0.005063	-4.59999	-4.535	-4.55587	0.01027	0	2359.06	563.906	2.02842
1412	Polygon	P_lobata	0.721855	0.010077	-4.569	-4.44657	-4.50645	0.021359	0	3533.13	698.514	2.11965
1413	Polygon	P_lobata	0.197703	0.0022	-4.568	-4.54141	-4.55072	0.002813	0	999.456	128.901	1.27879
1414	Polygon	P_lobata	0.19104	0.002626	-4.61144	-4.55961	-4.5854	0.003702	26.9883	181.193	101.427	1.40976
1415	Polygon	P_lobata	0.363997	0.003042	-4.795	-4.58924	-4.68522	0.014691	0	8711.53	3561.75	4.8297
1416	Polygon	P_lobata	0.287001	0.003339	-4.772	-4.608	-4.6638	0.009041	0	6074.8	1140.19	2.7075
1417	Polygon	P_lobata	0.367226	0.005614	-4.64279	-4.61617	-4.62715	0.006255	0	421.675	44.3912	1.11423
1418	Polygon	P_lobata	0.527096	0.011476	-4.65602	-4.521	-4.58601	0.015716	0	670.036	101.098	1.36943
1419	Polygon	P_lobata	0.342271	0.00336	-4.735	-4.63595	-4.67591	0.008767	0	3552.65	776.982	2.60898
1420	Polygon	P_lobata	0.204981	0.002566	-4.95507	-4.76544	-4.83108	0.007097	0	8400.33	2976.3	2.76558
1421	Polygon	P_lobata	0.587624	0.010219	-4.84706	-4.70081	-4.75572	0.018073	0	3907	447.305	1.76858
1422	Polygon	P_lobata	0.198629	0.002046	-4.73121	-4.55282	-4.59662	0.008294	0	7419.71	2374.99	4.05446
1423	Polygon	P_lobata	0.425106	0.00713	-4.58285	-4.5021	-4.53936	0.009363	2.56735	2052.78	90.6749	1.31333
1424	Polygon	P_lobata	0.101507	0.000733	-4.55778	-4.526	-4.53745	0.001112	0	218.569	119.046	1.51709
1425	Polygon	P_lobata	0.201472	0.002199	-4.56826	-4.53238	-4.55791	0.002597	0	275.914	60.3537	1.18123
1427	Polygon	P_lobata	0.210183	0.002512	-4.4859	-4.42882	-4.45728	0.003588	18.465	290.817	111.379	1.42867
1428	Polygon	P_lobata	0.185136	0.002172	-4.40814	-4.35316	-4.38099	0.003823	23.8874	1088.72	201.475	1.76024
1429	Polygon	P_lobata	0.281937	0.003871	-4.48932	-4.44916	-4.46564	0.004662	0	230.425	66.511	1.20426
1430	Polygon	P_lobata	0.153925	0.001203	-4.48843	-4.45951	-4.47405	0.001728	4.86057	180.989	105.828	1.43615
1432	Polygon	P_lobata	0.059974	0.000246	-4.51102	-4.49334	-4.50251	0.000375	61.5305	167.096	116.531	1.52381
1433	Polygon	P_lobata	0.407466	0.006594	-4.56255	-4.51542	-4.53305	0.008146	0	180.727	71.63	1.23543
1434	Polygon	P_lobata	0.18508	0.001248	-4.52334	-4.472	-4.49806	0.003221	8.08739	1197.38	333.097	2.58031
1435	Polygon	P_lobata	0.16041	0.001311	-4.544	-4.53342	-4.53755	0.001437	0	154.977	38.1131	1.09681
1436	Polygon	P_lobata	0.192953	0.001926	-4.61273	-4.56092	-4.58747	0.002913	21.2238	266.673	119.985	1.51213
1437	Polygon	P_lobata	0.12009	0.000889	-4.52538	-4.49701	-4.51019	0.001349	0	294.025	122.706	1.51655
1438	Polygon	P_lobata	0.344316	0.003075	-4.57536	-4.52669	-4.54376	0.003894	0	294.025	78.3993	1.26644
1439	Polygon	P_lobata	0.398438	0.005583	-4.53359	-4.45956	-4.49862	0.007958	0	923.629	117.321	1.42536
1440	Polygon	P_lobata	0.21262	0.002295	-4.49989	-4.455	-4.46916	0.002909	0	185.956	77.7442	1.26739
1441	Polygon	P_lobata	0.359523	0.004921	-4.55871	-4.5048	-4.53691	0.005737	0.359922	168.008	58.2463	1.16584
1442	Polygon	M_patula	0.223592	0.003249	-4.63183	-4.586	-4.60243	0.004474	0	1012.61	109.093	1.37723
1444	Polygon	M_patula	0.212981	0.002446	-4.68681	-4.59702	-4.62631	0.006199	0	3834.5	975.26	2.53456
1445	Polygon	P_lobata	0.27702	0.003246	-4.67643	-4.563	-4.60308	0.005624	0	596.163	168.848	1.73283
1446	Polygon	P_lobata	0.070936	0.000325	-4.47521	-4.467	-4.47068	0.000371	0	102.096	51.9335	1.13979
1447	Polygon	P_lobata	0.459836	0.008222	-4.60601	-4.507	-4.54409	0.01412	0	1027.27	165.959	1.71739
1448	Polygon	P_lobata	0.293591	0.004525	-4.56163	-4.51304	-4.52756	0.00564	0	1274.09	95.0943	1.2464
1449	Polygon	P_lobata	0.189061	0.00215	-4.40693	-4.3467	-4.37665	0.003089	5.15323	495.674	109.03	1.4366
1450	Polygon	P_lobata	0.273074	0.003221	-4.42412	-4.3575	-4.38554	0.005037	41.6707	508.895	126.146	1.5639
1451	Polygon	P_lobata	0.112147	0.000542	-4.36256	-4.34622	-4.35227	0.000683	0	198.986	77.5566	1.25845
1452	Polygon	P_lobata	0.233687	0.001976	-4.38558	-4.2791	-4.3276	0.004276	0	1213.25	261.067	2.16367
1453	Polygon	P_lobata	0.113272	0.000887	-4.32021	-4.30541	-4.31356	0.001061	0	253.789	65.6929	1.19659
1454	Polygon	P_lobata	0.140052	0.00072	-4.337	-4.322	-4.32993	0.000823	0	138.618	50.4075	1.14219
1455	Polygon	P_lobata	0.803156	0.014375	-4.32008	-4.236	-4.26657	0.018172	0	1550.19	103.637	1.26417
1456	Polygon	P_lobata	0.135873	0.000812	-4.29746	-4.2919	-4.29544	0.000853	0	77.5298	24.3574	1.05111
1457	Polygon	P_lobata	0.235726	0.00152	-4.33913	-4.251	-4.2794	0.003746	0	4405.62	954.287	2.46502
1458	Polygon	P_lobata	0.257923	0.001798	-4.32685	-4.28446	-4.30708	0.002508	0	397.136	101.235	1.39478
1459	Polygon	P_lobata	0.153532	0.001665	-4.27809	-4.23297	-4.25101	0.002486	10.39	1031.4	144.063	1.49296
1461	Polygon	P_lobata	0.604927	0.009848	-4.26753	-4.214	-4.22864	0.011855	0	274.303	65.2586	1.2038
1462	Polygon	P_lobata	0.156808	0.001193	-4.32975	-4.308	-4.31687	0.001375	0	98.0342	55.2576	1.15263
1463	Polygon	P_lobata	0.815334	0.022857	-4.34707	-4.183	-4.26067	0.075387	0	10000	1919.32	3.29824
1464	Polygon	P_lobata	0.529983	0.009784	-4.42068	-4.286	-4.33773	0.016517	0	1549.65	204.693	1.68809
1465	Polygon	P_lobata	0.299159	0.003607	-4.38257	-4.305	-4.3407	0.005554	0	396.494	129.943	1.53961
1466	Polygon	P_lobata	0.057418	0.00019	-4.35178	-4.33923	-4.34528	0.000282	43.8232	199.286	114.836	1.48265
1467	Polygon	P_lobata	0.146023	0.001454	-4.39575	-4.366	-4.37872	0.001947	0	219.162	90.4853	1.33914
1468	Polygon	P_lobata	0.809242	0.014622	-4.39156	-4.255	-4.29943	0.025859	0	4896.78	513.08	1.7685
1469	Polygon	P_lobata	0.149431	0.001604	-4.28662	-4.25817	-4.26885	0.002082	0	318.578	83.4554	1.29856
1470	Polygon	P_lobata	0.051866	0.000191	-4.2746	-4.265	-4.26872	0.000255	0	172.884	89.602	1.33474
1471	Polygon	P_lobata	0.06114	0.000241	-4.28237	-4.275	-4.27733	0.000278	18.6418	150.011	55.1239	1.15222
1472	Polygon	P_lobata	0.066771	0.000264	-4.31036	-4.302	-4.30408	0.000288	0	97.3402	37.431	1.08951
1473	Polygon	P_lobata	0.063033	0.000233	-4.35156	-4.344	-4.34662	0.000267	0	158.029	53.0803	1.14832
1474	Polygon	P_lobata	0.113214	0.000918	-4.26924	-4.249	-4.25499	0.001243	0	224.09	94.0746	1.35407
1475	Polygon	P_lobata	0.090227	0.000574	-4.30084	-4.285	-4.29028	0.000739	0	158.023	80.1482	1.28876
1476	Polygon	P_lobata	0.181706	0.002085	-4.39906	-4.35991	-4.38258	0.002963	0.893614	514.053	108.651	1.42135
1477	Polygon	P_lobata	0.227426	0.003426	-4.40958	-4.37	-4.3837	0.004924	0	319.087	112.927	1.43721
1478	Polygon	P_lobata	0.076041	0.000393	-4.42934	-4.40247	-4.41599	0.000683	43.8265	290.534	149.647	1.73805
1479	Polygon	P_lobata	0.12379	0.000784	-4.421	-4.3747	-4.39459	0.002242	43.8265	2140.48	683.581	2.8614
1480	Polygon	P_lobata	0.211438	0.001758	-4.3806	-4.3156	-4.34158	0.003244	0	924.897	208.552	1.84601
1481	Polygon	P_lobata	0.499653	0.00893	-4.328	-4.235	-4.2598	0.013496	0	7656.61	309.89	1.51131
1482	Polygon	P_lobata	0.109311	0.000841	-4.23688	-4.22495	-4.22734	0.000952	0	185.94	45.7499	1.13241
1483	Polygon	P_lobata	0.081554	0.000428	-4.22918	-4.21159	-4.22014	0.000584	11.5549	251.861	95.9842	1.36478
1484	Polygon	P_lobata	0.244031	0.003775	-4.2494	-4.16306	-4.21223	0.006414	0	775.629	166.687	1.6991
1485	Polygon	P_lobata	0.284603	0.002005	-4.54297	-4.484	-4.51346	0.003501	0	756.624	176.208	1.74609
1486	Polygon	P_lobata	0.26243	0.002344	-4.55996	-4.52186	-4.53933	0.002796	0	163.729	63.7217	1.19281
1487	Polygon	P_lobata	0.15974	0.000933	-4.55068	-4.53499	-4.54058	0.001047	0	134.138	47.5437	1.12168
1488	Polygon	P_lobata	0.310898	0.004337	-4.52867	-4.49473	-4.50966	0.005275	0	353.369	68.0651	1.21626
1489	Polygon	P_lobata	0.153772	0.001169	-4.50423	-4.48314	-4.4925	0.001311	0	98.7134	46.7914	1.1216
1490	Polygon	P_lobata	0.05892	0.000228	-4.49807	-4.495	-4.49671	0.000244	0	77.0263	33.4095	1.0709
1491	Polygon	P_lobata	0.394429	0.00493	-4.50978	-4.443	-4.47131	0.006446	0	445.961	87.6998	1.30758
1492	Polygon	P_lobata	0.238693	0.004018	-4.54596	-4.498	-4.51851	0.005187	0	185.97	82.3934	1.29081
1493	Polygon	P_lobata	0.646106	0.017592	-4.56015	-4.487	-4.5283	0.021996	0	236.032	74.9959	1.25033
1494	Polygon	P_lobata	0.232123	0.003182	-4.567	-4.462	-4.49548	0.008083	0	3904.77	1114.02	2.54042
1495	Polygon	P_lobata	0.144076	0.001295	-4.49958	-4.484	-4.48832	0.001543	0	236.032	62.1239	1.19189
1496	Polygon	P_lobata	0.142714	0.001191	-4.45938	-4.428	-4.44237	0.00194	0	277.203	134.989	1.6289
1497	Polygon	P_lobata	0.196246	0.00174	-4.47747	-4.44183	-4.4665	0.002471	0	549.191	141.247	1.42
1498	Polygon	P_lobata	0.070685	0.000285	-4.46421	-4.42213	-4.43815	0.000655	67.1396	557.194	224.393	2.29871
1499	Polygon	M_capitata	1.41746	0.040115	-4.49703	-4.37395	-4.42907	0.053521	0	1554.55	102.221	1.3342
1500	Polygon	P_lobata	0.749002	0.014429	-5.084	-4.72	-4.88047	0.042525	0	10000	2571.49	2.94711
1501	Polygon	P_lobata	0.2106	0.002478	-5.02081	-4.78921	-4.86119	0.008706	0	10000	4981.09	3.51325
1502	Polygon	P_lobata	0.467066	0.010961	-4.738	-4.62219	-4.65755	0.017888	0	4090.98	397.692	1.63196
1503	Polygon	P_lobata	1.07304	0.021453	-4.81256	-4.63672	-4.71541	0.038628	0	5795.63	825.472	1.80055
1504	Polygon	A_cytherea	1.76093	0.145467	-4.35469	-3.93147	-4.13061	0.390049	0	10000	3710.82	2.68136
1505	Polygon	P_lobata	1.51216	0.03519	-4.28671	-4.022	-4.17679	0.081981	0	10000	2187.97	2.3297
1506	Polygon	P_lobata	0.141599	0.001186	-4.27173	-4.168	-4.22823	0.006101	24.5332	5705.21	1291.78	5.14353
1507	Polygon	P_lobata	2.32105	0.051513	-4.60206	-4.177	-4.3974	0.111682	0	10000	1524.59	2.16805
1508	Polygon	P_lobata	0.466208	0.005731	-4.26757	-4.187	-4.21916	0.010216	0	1828.82	334.874	1.78257
1509	Polygon	P_lobata	0.518276	0.012285	-4.254	-4.135	-4.18019	0.028573	0	7128.23	1066.01	2.32576
1510	Polygon	P_lobata	0.487995	0.006473	-4.28832	-4.21628	-4.25967	0.008339	0	906.622	107.976	1.28822
1511	Polygon	P_lobata	0.142237	0.001364	-4.303	-4.264	-4.28086	0.002517	0	1707.1	406.854	1.84582
1512	Polygon	P_lobata	0.326375	0.003594	-4.094	-4.0335	-4.05767	0.006033	0	2232.29	341.148	1.67836
1513	Polygon	P_lobata	2.47174	0.064644	-4.06324	-3.786	-3.92177	0.097005	0	3361.36	187.381	1.50061
1514	Polygon	P_lobata	1.11236	0.057718	-4.137	-3.901	-4.01044	0.177924	0	10000	1766.24	3.08264
1515	Polygon	P_lobata	1.68401	0.040265	-3.82957	-3.705	-3.76275	0.061993	0	2975.89	273.091	1.53964
1516	Polygon	P_lobata	0.174281	0.001388	-3.95924	-3.93244	-3.94851	0.001899	0	180.724	96.7396	1.36863
1517	Polygon	P_lobata	0.371342	0.002782	-3.93971	-3.88705	-3.91043	0.003409	0	180.711	70.0442	1.22521
1518	Polygon	P_lobata	0.400182	0.006536	-3.9165	-3.82215	-3.8623	0.012615	0	2856.96	370.704	1.93003
1519	Polygon	P_lobata	0.266607	0.004746	-3.92415	-3.86083	-3.8846	0.006243	0	1210.15	108.549	1.3155
1520	Polygon	P_lobata	0.163549	0.001399	-3.8391	-3.79112	-3.81203	0.002204	0	374.477	133.032	1.57497
1521	Polygon	M_capitata	0.600099	0.011245	-3.876	-3.77008	-3.82357	0.015717	0	451.254	109.954	1.39767
1522	Polygon	P_lobata	1.29184	0.028029	-3.78682	-3.68872	-3.73115	0.043374	0	2046.43	166.1	1.5475
1523	Polygon	P_lobata	0.18056	0.001583	-3.72289	-3.64288	-3.68029	0.003179	0.968753	685.302	202.753	2.00824
1524	Polygon	P_lobata	0.25017	0.00205	-3.72653	-3.66501	-3.69759	0.004029	0	647.128	204.988	1.96551
1525	Polygon	P_lobata	0.724614	0.011058	-3.689	-3.55879	-3.61783	0.018194	0	6460.62	152.802	1.64531
1526	Polygon	P_lobata	0.062035	0.000209	-3.66006	-3.6426	-3.64991	0.000349	18.6332	349.047	139.753	1.66965
1527	Polygon	P_lobata	0.075411	0.000356	-3.69377	-3.68374	-3.68674	0.000431	0	307.621	74.2627	1.20963
1528	Polygon	P_lobata	0.211924	0.001867	-3.86381	-3.81807	-3.84165	0.002642	0	309.933	106.398	1.41492
1529	Polygon	P_lobata	0.276227	0.004744	-3.81382	-3.742	-3.76397	0.00789	0	3455.54	179.181	1.66317
1530	Polygon	P_lobata	0.574925	0.010525	-3.83781	-3.70118	-3.78249	0.01385	0	1434.35	122.345	1.31585
1531	Polygon	P_lobata	2.44126	0.096351	-3.82162	-3.47	-3.61474	0.197168	0	6545.93	522.046	2.04635
1532	Polygon	M_capitata	0.340449	0.003218	-3.71568	-3.61861	-3.6572	0.009702	0	3689.26	782.8	3.01455
1533	Polygon	P_lobata	1.25944	0.044005	-3.95873	-3.758	-3.83862	0.065193	0	2165.67	127.114	1.48148
1534	Polygon	M_capitata	0.321282	0.006594	-3.974	-3.84699	-3.89842	0.012633	0	3657.61	575.264	1.91588
1535	Polygon	P_lobata	0.343079	0.007023	-4.00079	-3.9464	-3.96135	0.008053	0	2051.89	92.374	1.14664
1536	Polygon	P_lobata	0.150025	0.001483	-4.00702	-3.98629	-3.99482	0.001689	0	177.839	51.1913	1.13936
1537	Polygon	P_lobata	0.26319	0.002423	-4.0067	-3.97506	-3.98776	0.003012	0	282.512	74.7831	1.24331
1538	Polygon	P_lobata	0.472841	0.00462	-3.9688	-3.861	-3.9099	0.012593	0	3657.6	860.139	2.72555
1540	Polygon	P_compressa	0.594574	0.007783	-3.992	-3.889	-3.93296	0.029539	0	10000	1476.75	3.79535
1541	Polygon	P_compressa	0.191689	0.002106	-4.00104	-3.93889	-3.97162	0.004048	0	1623.99	298.93	1.92201
1542	Polygon	P_lobata	0.624839	0.01006	-4.0024	-3.89925	-3.95022	0.014541	0	576.489	122.925	1.44539
1543	Polygon	P_lobata	0.142777	0.001205	-3.92645	-3.90845	-3.91812	0.001421	0	148.656	61.0695	1.17928
1544	Polygon	P_lobata	0.099766	0.000719	-4.03858	-4.02232	-4.03045	0.00086	0.84304	144.866	65.2779	1.19538
1545	Polygon	P_lobata	0.138063	0.000855	-4.00781	-3.98083	-3.99414	0.001023	0	244.332	65.2181	1.1963
1546	Polygon	P_lobata	0.074542	0.000372	-4.01347	-3.99637	-4.00587	0.000489	19.5616	143.453	86.5316	1.31433
1547	Polygon	P_lobata	1.80483	0.041302	-3.975	-3.729	-3.82645	0.08169	0	10000	1817.98	1.97786
1548	Polygon	P_lobata	0.128704	0.001065	-3.92642	-3.873	-3.88404	0.001795	0	2621.93	598.014	1.6846
1550	Polygon	P_lobata	0.119621	0.000886	-3.91896	-3.87701	-3.89574	0.001449	0	413.7	139.217	1.63541
1551	Polygon	P_lobata	0.177978	0.001616	-3.90976	-3.73097	-3.77899	0.006257	0	4355.21	1588.55	3.87244
1552	Polygon	P_lobata	0.490975	0.009878	-4.031	-3.9052	-3.96143	0.018244	0	4928.65	728.392	1.84703
1553	Polygon	P_lobata	2.6902	0.07946	-3.91173	-3.66903	-3.77827	0.164961	0	8522.92	977.63	2.07604
1554	Polygon	P_lobata	0.125292	0.000863	-3.88415	-3.85373	-3.8697	0.001489	0	257.528	148.163	1.72659
1555	Polygon	P_lobata	0.190091	0.002418	-3.798	-3.773	-3.7828	0.003051	0	10000	96.5408	1.26189
1556	Polygon	P_lobata	0.168126	0.00126	-3.79045	-3.763	-3.77239	0.001735	0	527.785	111.756	1.37642
1557	Polygon	P_lobata	0.459424	0.010703	-3.92798	-3.84	-3.86928	0.015679	0	876.597	129.275	1.46481
1558	Polygon	P_lobata	0.424786	0.008239	-3.9551	-3.901	-3.92334	0.011511	0	546.353	112.883	1.39715
1559	Polygon	P_lobata	0.166024	0.001682	-3.99215	-3.923	-3.94838	0.003573	0	2234.26	490.124	2.12458
1560	Polygon	P_lobata	0.241755	0.003886	-3.82643	-3.798	-3.80814	0.004639	0	215.101	62.7511	1.19396
1561	Polygon	P_lobata	0.479574	0.009317	-3.84541	-3.775	-3.79872	0.013429	0	527.77	112.628	1.44141
1562	Polygon	P_lobata	1.45237	0.079038	-3.865	-3.66625	-3.75422	0.186986	0	9080.79	2348.7	2.36578
1563	Polygon	P_lobata	0.644691	0.013578	-3.98056	-3.92645	-3.94774	0.015941	0	196.021	57.5829	1.17402
1564	Polygon	P_lobata	0.879262	0.039059	-3.78161	-3.575	-3.68085	0.133864	0	9235.69	2751.72	3.42721
1566	Polygon	P_lobata	0.902538	0.015191	-3.705	-3.534	-3.58065	0.02227	0	6639.9	653.298	1.466
1567	Polygon	P_lobata	0.157767	0.001731	-3.767	-3.58394	-3.64753	0.011231	0	10000	4860.21	6.48967
1568	Polygon	P_lobata	3.05677	0.116164	-3.906	-3.667	-3.75627	0.222368	0	10000	1399.83	1.91427
1569	Polygon	P_lobata	0.130971	0.001147	-3.81118	-3.782	-3.79272	0.001438	0	180.719	75.6115	1.25431
1570	Polygon	P_lobata	0.33918	0.006015	-3.84041	-3.768	-3.79211	0.009179	0	472.059	132.371	1.52588
1571	Polygon	P_lobata	0.253766	0.004009	-3.87616	-3.80591	-3.82378	0.005317	0	2090.77	173.841	1.32619
1572	Polygon	P_lobata	0.558362	0.017042	-3.97804	-3.849	-3.90405	0.022983	0	438.294	93.9999	1.34857
1574	Polygon	P_lobata	3.12774	0.100454	-4.161	-3.799	-3.93933	0.163152	0	9483.64	676.441	1.62415
1575	Polygon	A_cytherea	1.0099	0.056824	-3.9843	-3.73446	-3.85567	0.20259	0	9173.92	2894.24	3.56525
1576	Polygon	P_lobata	0.334264	0.004452	-4.0369	-3.744	-3.83418	0.015985	0	10000	5263.94	3.5905
1577	Polygon	P_lobata	0.289625	0.003711	-4.13577	-4.078	-4.09769	0.005856	0	576.489	153.518	1.57801
1578	Polygon	P_lobata	0.22156	0.003189	-4.125	-4.039	-4.07433	0.014526	0	4650.49	1638.12	4.55469
1579	Polygon	P_lobata	0.687361	0.014838	-4.42002	-4.342	-4.36539	0.019706	0	608.881	95.0646	1.32812
1580	Polygon	P_lobata	0.36389	0.007128	-4.17913	-4.12	-4.15181	0.012538	0	10000	229.619	1.75897
1582	Polygon	P_compressa	1.53432	0.10011	-4.199	-3.954	-4.05816	0.24137	0	10000	827.583	2.41106
1583	Polygon	P_lobata	0.244831	0.00228	-4.10316	-4.00626	-4.04364	0.004065	0	701.304	214.208	1.78321
1584	Polygon	P_lobata	0.286295	0.003688	-4.05	-3.945	-3.9757	0.010137	0	6198.46	1325.76	2.74885
1585	Polygon	P_lobata	0.110392	0.000764	-4.0012	-3.99266	-3.9969	0.000825	0	124.97	36.2805	1.08013
1586	Polygon	P_compressa	0.754522	0.036713	-4.53702	-4.26468	-4.34602	0.107095	0	10000	2176.46	2.91708
1587	Polygon	M_capitata	0.500519	0.007038	-4.57468	-4.516	-4.54251	0.011834	0	1559.09	215.256	1.68153
1588	Polygon	P_lobata	1.89967	0.055487	-4.61321	-4.31597	-4.43192	0.089747	0	3936.13	325.722	1.61745
1589	Polygon	P_lobata	0.173021	0.002071	-4.53466	-4.47689	-4.49567	0.003408	0	1106.21	209.568	1.64554
1590	Polygon	P_lobata	1.37025	0.035442	-4.77246	-4.54214	-4.62636	0.0608	0	5641.94	406.924	1.71549
1591	Polygon	P_lobata	0.070196	0.000319	-4.76321	-4.72192	-4.74256	0.000758	138.592	374.5	231.336	2.37695
1592	Polygon	P_lobata	0.104385	0.000797	-4.6668	-4.63345	-4.65218	0.001186	0	316.066	120.97	1.48847
1593	Polygon	P_lobata	0.801888	0.012203	-4.802	-4.6	-4.69139	0.03088	0	10000	602.034	2.53064
1594	Polygon	P_lobata	0.612432	0.017876	-4.80864	-4.685	-4.724	0.024412	0	6108.33	127.643	1.36562
1595	Polygon	P_lobata	0.240657	0.004188	-4.77922	-4.71061	-4.73899	0.005622	0	180.721	91.0578	1.3425
1596	Polygon	P_lobata	0.194307	0.002724	-4.81563	-4.74325	-4.76601	0.00388	0	1034.47	147.441	1.42449
1597	Polygon	P_lobata	0.222567	0.002735	-4.71049	-4.66826	-4.69252	0.003151	0	118.655	56.4789	1.1523
1598	Polygon	P_lobata	0.662178	0.012394	-4.7531	-4.622	-4.68407	0.022793	0	3463.67	519.47	1.839
1599	Polygon	P_lobata	0.269161	0.00391	-4.96026	-4.88133	-4.91482	0.005559	0	309.93	108.656	1.42175
1600	Polygon	P_lobata	0.274308	0.003564	-4.977	-4.91699	-4.94672	0.005885	0	1431.04	205.087	1.65151
1601	Polygon	P_lobata	0.235203	0.003461	-4.9673	-4.899	-4.92347	0.006138	0	4698.19	218.291	1.77355
1602	Polygon	P_lobata	0.206767	0.002544	-4.923	-4.892	-4.90632	0.003186	0	914.144	88.8928	1.25215
1603	Polygon	P_lobata	0.351535	0.004093	-4.8947	-4.81119	-4.84599	0.00682	0	984.953	161.665	1.6662
1604	Polygon	P_compressa	0.264704	0.004688	-4.79426	-4.727	-4.75769	0.006936	0	266.607	115.392	1.47948
1605	Polygon	P_lobata	0.432755	0.00701	-4.84623	-4.77334	-4.79552	0.009224	0	508.068	92.1047	1.31587
1606	Polygon	P_lobata	0.30894	0.004354	-5.03789	-4.92674	-4.98075	0.008563	0	2488.32	271.948	1.9668
1607	Polygon	P_lobata	0.359492	0.007708	-4.86601	-4.775	-4.81059	0.014397	0	2882.44	406.787	1.86773
1608	Polygon	P_lobata	0.556124	0.01035	-4.74419	-4.64442	-4.68731	0.017799	0	2665.35	351.436	1.71982
1609	Polygon	P_lobata	0.374408	0.008447	-4.63032	-4.52579	-4.56117	0.012874	0	446.965	128.208	1.52409
1610	Polygon	P_lobata	0.22167	0.003385	-4.61461	-4.555	-4.57935	0.006575	0	1303.14	323.242	1.9423
1611	Polygon	P_lobata	1.33652	0.054121	-4.61802	-4.434	-4.50446	0.158798	0	10000	1151.97	2.93413
1612	Polygon	P_lobata	0.274263	0.003775	-4.47435	-4.391	-4.42467	0.009759	0	2851.96	725.585	2.58494
1613	Polygon	P_lobata	0.201675	0.002012	-4.45253	-4.418	-4.43315	0.002794	0	319.087	102.845	1.3886
1614	Polygon	P_lobata	0.165898	0.001442	-4.48613	-4.4439	-4.46228	0.002106	0	180.721	108.007	1.46112
1615	Polygon	P_lobata	0.062876	0.000244	-4.51	-4.4928	-4.50047	0.000326	0.050158	149.683	89.5222	1.33592
1616	Polygon	P_lobata	0.134832	0.001246	-4.43744	-4.427	-4.43042	0.001433	0	221.022	54.3406	1.15017
1618	Polygon	M_capitata	0.41937	0.006549	-4.56671	-4.47149	-4.5172	0.01293	0	2386.59	537.436	1.97431
1619	Polygon	P_lobata	1.03847	0.027467	-4.44997	-4.177	-4.29958	0.103982	0	10000	3887.31	3.78576
1620	Polygon	P_lobata	0.762536	0.017664	-4.39638	-4.165	-4.24977	0.0409	0	10000	1201.81	2.31551
1621	Polygon	P_lobata	0.120593	0.000894	-4.21653	-4.19569	-4.20582	0.001118	2.96533	721.173	91.7313	1.24996
1622	Polygon	P_lobata	0.32482	0.006871	-4.33157	-4.27619	-4.29508	0.00884	0	718.854	93.1878	1.2866
1623	Polygon	P_lobata	0.299676	0.006107	-4.28779	-4.112	-4.22803	0.015801	0	9204.75	3316.41	2.58728
1624	Polygon	A_cytherea	1.00451	0.056213	-4.371	-4.058	-4.20093	0.17697	0	10000	4702.48	3.1482
1625	Polygon	A_cytherea	1.8412	0.167071	-4.298	-3.89658	-4.09261	0.411931	0	10000	3312.66	2.4656
1626	Polygon	A_cytherea	0.237603	0.003979	-4.119	-3.986	-4.04797	0.023004	0	7004.26	2862.85	5.78168
1627	Polygon	P_lobata	1.50621	0.035509	-3.43129	-3.29	-3.35222	0.048297	0	374.67	97.2124	1.36014
1628	Polygon	P_lobata	0.514942	0.012896	-3.37682	-3.337	-3.35387	0.014284	0	197.254	43.1687	1.1076
1629	Polygon	P_lobata	0.107275	0.000757	-3.27915	-3.2598	-3.268	0.000888	0	99.9182	60.3804	1.17245
1630	Polygon	P_lobata	1.09474	0.023088	-3.69969	-3.526	-3.59307	0.059616	0	8144.1	1726.35	2.58216
1631	Polygon	M_patula	0.237153	0.002753	-3.71739	-3.58218	-3.63163	0.006011	0	2191.34	381.258	2.18318
1632	Polygon	P_lobata	1.07813	0.030411	-3.60089	-3.524	-3.54592	0.03696	0	588.031	72.0608	1.21535
1633	Polygon	P_lobata	0.2889	0.004101	-3.598	-3.53	-3.56112	0.007516	0	10000	343.93	1.83256
1634	Polygon	P_lobata	0.861562	0.023359	-3.72139	-3.568	-3.63073	0.039693	0	2060.52	205.611	1.6993
1635	Polygon	P_lobata	0.88471	0.037814	-3.66824	-3.54414	-3.59351	0.045875	0	433.89	67.4567	1.21315
1636	Polygon	P_lobata	1.35172	0.032133	-3.55395	-3.44172	-3.51556	0.042863	0	1430	113.073	1.33393
1637	Polygon	P_lobata	0.349391	0.007743	-3.59619	-3.53039	-3.56024	0.011908	0	1718.33	259.678	1.53801
1638	Polygon	P_lobata	0.222734	0.003574	-3.587	-3.49706	-3.52907	0.009142	0	4679.93	1245.61	2.55771
1639	Polygon	A_cytherea	1.20051	0.097083	-3.65	-3.305	-3.41725	0.356717	0	10000	4379.53	3.67434
1640	Polygon	P_lobata	0.179975	0.001865	-3.658	-3.425	-3.56161	0.019063	0	10000	4436.98	10.2242
1641	Polygon	P_lobata	0.184958	0.001645	-3.55094	-3.35756	-3.48047	0.006759	0	10000	3934.51	4.1102
1642	Polygon	P_lobata	0.579289	0.014607	-3.612	-3.3282	-3.49893	0.071706	0	10000	4152.3	4.90899
1643	Polygon	P_lobata	0.517499	0.009527	-3.577	-3.308	-3.46227	0.048585	0	10000	4398.04	5.09962
1644	Polygon	P_lobata	0.313442	0.004973	-3.62678	-3.48004	-3.52749	0.019049	5.98416	5960.12	2135.92	3.83088
1645	Polygon	P_lobata	0.173649	0.001923	-3.48625	-3.462	-3.47338	0.002245	0	196.007	56.579	1.16729
1646	Polygon	P_lobata	0.131067	0.001263	-3.651	-3.48102	-3.55552	0.007515	0	9434.69	5295.52	5.94902
1647	Polygon	P_lobata	0.108008	0.000633	-3.51588	-3.508	-3.51106	0.000693	0	98.013	40.8116	1.09501
1648	Polygon	P_lobata	0.246472	0.004199	-3.605	-3.519	-3.54876	0.009325	0	3688.21	908.452	2.2209
1649	Polygon	P_lobata	0.167204	0.001758	-3.572	-3.508	-3.53465	0.004853	0	2820.47	953.306	2.76077
1650	Polygon	P_lobata	1.64995	0.034993	-4.14086	-3.999	-4.05254	0.059527	0	10000	482.393	1.70112
1651	Polygon	P_lobata	0.165377	0.002032	-4.03586	-4.00902	-4.02156	0.002424	0	139.593	64.0356	1.1927
1652	Polygon	P_lobata	0.171149	0.00214	-4.03989	-4.025	-4.02975	0.002396	0	131.502	45.8008	1.11967
1653	Polygon	P_lobata	0.173322	0.001147	-4.072	-3.991	-4.02667	0.007503	0	4804.7	2180.81	6.54241
1654	Polygon	P_lobata	0.190338	0.001792	-3.99851	-3.96002	-3.97867	0.002682	36.5164	180.711	113.852	1.49661
1655	Polygon	P_lobata	0.185493	0.001622	-4.01149	-3.98148	-3.99963	0.002054	0	158.048	77.7553	1.26581
1656	Polygon	P_lobata	0.309688	0.006688	-4.07705	-4.025	-4.04475	0.008489	0	309.921	79.1499	1.26935
1657	Polygon	P_lobata	0.120833	0.000988	-4.08101	-4.043	-4.05922	0.001546	0	381.62	130.286	1.56469
1658	Polygon	P_lobata	0.323751	0.00643	-4.08615	-4.036	-4.05162	0.007657	0	255.435	61.8775	1.19085
1660	Polygon	P_lobata	1.74403	0.053006	-4.15195	-3.984	-4.03363	0.084594	0	4567.84	359.049	1.59595
1661	Polygon	P_lobata	0.468335	0.009298	-4.18758	-4.1213	-4.15164	0.01177	0	522.75	79.6289	1.26588
1662	Polygon	P_lobata	0.42486	0.010303	-4.078	-3.932	-3.98101	0.035266	0	8677.84	2984.15	3.42287
1663	Polygon	P_lobata	1.63321	0.046528	-4.404	-4.14	-4.21929	0.093028	0	10000	1242.93	1.99941
1664	Polygon	P_lobata	0.201416	0.002285	-4.31832	-4.28058	-4.29486	0.003096	0	255.579	95.6942	1.35503
1665	Polygon	P_lobata	1.45818	0.05359	-4.49815	-4.26	-4.35973	0.081763	0	3977.58	223.834	1.52571
1666	Polygon	P_lobata	0.20796	0.001663	-4.455	-4.43674	-4.44576	0.002013	0	158.884	67.0653	1.2105
1667	Polygon	P_lobata	0.333563	0.005446	-4.45949	-4.401	-4.41806	0.006988	0	1309.37	85.9136	1.28326
1668	Polygon	P_lobata	0.323185	0.007327	-4.493	-4.322	-4.37926	0.020518	0	8151.02	2397.58	2.80041
1669	Polygon	P_lobata	0.633929	0.011674	-4.51514	-4.37288	-4.43142	0.019147	0	4740.82	292.261	1.64015
1670	Polygon	P_lobata	0.288136	0.003541	-4.50488	-4.45975	-4.48076	0.004722	0	236.032	89.903	1.33361
1671	Polygon	P_lobata	0.270269	0.003572	-4.52175	-4.476	-4.4942	0.004407	0	186.551	71.7742	1.23384
1673	Polygon	M_capitata	0.204659	0.002318	-4.314	-4.26287	-4.29046	0.003921	0	513.022	159.235	1.69169
1674	Polygon	M_capitata	1.07853	0.023002	-4.366	-4.224	-4.28432	0.043594	0	10000	310.864	1.89524
1675	Polygon	P_lobata	0.496068	0.007439	-4.355	-4.29	-4.31834	0.019382	0	3037.23	833.772	2.60549
1676	Polygon	P_lobata	0.270556	0.002046	-4.32331	-4.2949	-4.3119	0.002429	0	205.977	62.0431	1.18731
1677	Polygon	P_lobata	0.134367	0.000888	-4.30578	-4.28807	-4.29655	0.001076	0	171.435	67.6744	1.2113
1678	Polygon	P_lobata	0.177358	0.001818	-4.325	-4.281	-4.29964	0.004799	0	1583.34	458.175	2.64024
1679	Polygon	P_lobata	1.10504	0.015463	-4.30898	-4.202	-4.24613	0.026529	0	2665.32	299.332	1.71572
1680	Polygon	P_lobata	1.56369	0.042292	-4.184	-3.902	-4.01661	0.145559	0	10000	1828.96	3.44177
1681	Polygon	P_lobata	0.13036	0.001151	-4.86636	-4.83861	-4.8532	0.001573	0	546.691	102.462	1.36645
1682	Polygon	P_lobata	0.755657	0.015531	-4.85528	-4.655	-4.7801	0.022606	0	10000	246.678	1.45551
1683	Polygon	P_lobata	0.238954	0.00183	-4.86759	-4.838	-4.85184	0.002375	0	259.918	84.0376	1.29752
1684	Polygon	P_lobata	0.162583	0.001733	-4.81855	-4.76161	-4.78343	0.003425	0	1425.66	410.199	1.9761
1685	Polygon	P_lobata	0.108507	0.000716	-4.83801	-4.82394	-4.83025	0.00084	0	138.618	58.9202	1.17227
1688	Polygon	P_lobata	7.29413	0.32101	-4.855	-4.5	-4.70624	0.428216	0	3347.19	149.94	1.33396
1689	Polygon	P_lobata	0.424008	0.009053	-4.60583	-4.523	-4.54946	0.016693	0	1892.79	380.199	1.84388
1690	Polygon	P_lobata	0.32779	0.005331	-4.657	-4.56961	-4.60764	0.009808	0	2553.44	295.984	1.83976
1691	Polygon	P_lobata	0.165595	0.002005	-4.616	-4.56036	-4.57745	0.002942	0	1526.51	172.535	1.46783
1692	Polygon	P_lobata	1.73401	0.045893	-4.57569	-4.479	-4.51055	0.05689	0	1860.58	94.6502	1.23963
1693	Polygon	P_lobata	0.474945	0.004713	-4.52179	-4.402	-4.4526	0.009342	0	859.738	231.917	1.98222
1694	Polygon	P_lobata	0.173101	0.000801	-4.51999	-4.478	-4.49073	0.001393	0	1053.75	204.291	1.73825
1695	Polygon	P_lobata	0.822327	0.029058	-4.60581	-4.489	-4.54352	0.051676	0	5206.52	258.678	1.77841
1696	Polygon	P_lobata	0.368877	0.00948	-4.58668	-4.49	-4.52256	0.018093	0	1978.56	258.858	1.90851
1697	Polygon	P_lobata	0.672183	0.015599	-4.60662	-4.522	-4.56881	0.024403	0	1363.65	237.86	1.56438
1698	Polygon	P_lobata	0.352834	0.00443	-4.71381	-4.63697	-4.66889	0.00814	0	1487.61	313.314	1.8374
1699	Polygon	P_lobata	0.292669	0.004373	-4.77325	-4.69499	-4.73536	0.006894	0	725.504	140.197	1.57631
1700	Polygon	P_lobata	0.085053	0.000438	-4.63239	-4.592	-4.6103	0.001274	0	929.789	433.97	2.90885
1701	Polygon	P_lobata	0.818296	0.016236	-4.7677	-4.6396	-4.69233	0.022637	0	992.348	133.565	1.39426
1702	Polygon	P_lobata	0.229019	0.003428	-4.65863	-4.59211	-4.62125	0.00518	4.56388	474.583	130.123	1.51093
1703	Polygon	P_lobata	0.123829	0.001159	-4.68697	-4.65093	-4.66975	0.001638	29.4732	279.602	101.557	1.41366
1704	Polygon	P_lobata	0.209358	0.002815	-4.69537	-4.666	-4.6782	0.00341	0	180.721	66.4592	1.21144
1705	Polygon	P_lobata	0.174008	0.001656	-4.75157	-4.728	-4.73559	0.001942	0	123.99	57.549	1.1727
1706	Polygon	P_lobata	0.840891	0.020702	-4.848	-4.737	-4.78662	0.02822	0	1365.06	110.475	1.36317
1708	Polygon	P_lobata	1.03572	0.028378	-4.87705	-4.696	-4.7786	0.072134	0	10000	549.574	2.54193
1709	Polygon	P_lobata	0.160041	0.001785	-4.767	-4.72358	-4.74895	0.003547	0	1426.99	324.174	1.98745
1710	Polygon	P_lobata	0.240564	0.003419	-4.83254	-4.7614	-4.79298	0.006925	0	1177.71	277.112	2.02529
1711	Polygon	P_lobata	5.742	0.298075	-5.36431	-4.834	-5.06155	0.49668	0	10000	834.599	1.66629
1712	Polygon	P_lobata	0.09324	0.000635	-5.01977	-5.008	-5.01274	0.000743	0	138.592	58.8074	1.17002
1713	Polygon	P_lobata	0.150446	0.001078	-4.82016	-4.79947	-4.80979	0.00127	0	138.592	58.56	1.17769
1714	Polygon	P_lobata	0.383956	0.005446	-4.82217	-4.774	-4.79894	0.007681	0	1623.04	131.548	1.41034
1715	Polygon	P_lobata	0.72475	0.007403	-4.98658	-4.797	-4.87447	0.013939	7.26467	1815.33	249.594	1.88282
1716	Polygon	P_lobata	0.209874	0.002512	-4.85967	-4.79551	-4.83119	0.003692	0	762.659	137.547	1.46991
1717	Polygon	P_lobata	0.280893	0.003599	-4.80791	-4.743	-4.77165	0.005691	22.3289	2144.74	169.155	1.58142
1718	Polygon	P_lobata	0.307865	0.005294	-4.78217	-4.687	-4.72491	0.008021	0	1183.3	153.759	1.51501
1719	Polygon	P_lobata	0.28852	0.003677	-4.69961	-4.64045	-4.66087	0.004903	0	277.209	93.4539	1.33349
1720	Polygon	P_lobata	0.378087	0.003578	-4.79719	-4.706	-4.74666	0.006443	0	1351.86	242.967	1.80086
1721	Polygon	P_lobata	1.29105	0.020051	-4.72371	-4.571	-4.63948	0.02921	0	805.787	119.381	1.45683
1722	Polygon	P_lobata	0.097526	0.000586	-4.68883	-4.66601	-4.67706	0.000869	29.2398	190.726	110	1.48337
1723	Polygon	P_lobata	0.634541	0.01068	-4.58711	-4.517	-4.54675	0.014014	0	681.839	91.0949	1.31211
1724	Polygon	P_lobata	0.269647	0.004439	-4.61647	-4.508	-4.55191	0.012422	0	3565.33	815.841	2.79852
1725	Polygon	P_lobata	0.594415	0.012724	-4.55951	-4.51	-4.53025	0.01651	0	377.039	84.357	1.29754
1726	Polygon	P_lobata	0.305368	0.002923	-4.57261	-4.52738	-4.55156	0.003495	0	141.281	62.5246	1.19552
1727	Polygon	P_lobata	0.25536	0.002413	-4.55948	-4.52928	-4.54274	0.002894	0	187.136	64.6514	1.19934
1728	Polygon	P_lobata	0.181843	0.001696	-4.60502	-4.55835	-4.57502	0.002767	0	361.427	150.872	1.63137
1729	Polygon	P_lobata	0.064842	0.000252	-4.58206	-4.56327	-4.57298	0.000448	91.1162	244.409	148.94	1.77922
1730	Polygon	P_lobata	0.223908	0.002007	-4.832	-4.79414	-4.81509	0.00237	0	138.742	61.2847	1.1806
1731	Polygon	P_lobata	0.661889	0.012657	-4.9992	-4.80335	-4.88671	0.026249	0	2758.48	389.106	2.0739
1732	Polygon	P_lobata	0.434776	0.008727	-4.8092	-4.73739	-4.76768	0.010709	0	1760.07	79.8865	1.22719
1733	Polygon	P_lobata	0.73445	0.025544	-5.056	-4.778	-4.87046	0.05244	0	5469	757.007	2.0529
1734	Polygon	P_lobata	0.284767	0.003048	-4.76078	-4.7244	-4.74064	0.003796	0	627.248	77.3715	1.24511
1735	Polygon	P_lobata	0.257352	0.003151	-4.68774	-4.64015	-4.66389	0.003975	0	251.549	78.1344	1.26138
1736	Polygon	P_lobata	0.441944	0.00742	-4.64654	-4.55186	-4.58898	0.011086	0	790.14	154.361	1.49395
1737	Polygon	P_lobata	0.520958	0.009043	-4.58166	-4.53455	-4.55807	0.011271	0	453.979	74.1473	1.24644
1738	Polygon	P_lobata	0.914649	0.015372	-4.582	-4.512	-4.54644	0.018376	0	465.911	64.8795	1.19545
1739	Polygon	P_lobata	0.425127	0.010244	-4.59197	-4.517	-4.54603	0.014186	0	377.035	102.973	1.38479
1740	Polygon	P_lobata	0.278004	0.004435	-4.53806	-4.49049	-4.51283	0.005451	0	223.493	70.1153	1.22914
1741	Polygon	P_lobata	0.265368	0.004186	-4.62968	-4.60036	-4.60673	0.004763	2.34193	277.655	52.7748	1.13779
1742	Polygon	P_lobata	0.560668	0.00969	-4.64011	-4.602	-4.61747	0.011242	0	255.9	56.4301	1.16019
1743	Polygon	P_lobata	0.142107	0.00113	-4.47883	-4.427	-4.45003	0.002972	0	1799.9	698.335	2.63098
1744	Polygon	P_lobata	0.308408	0.004254	-4.49959	-4.45265	-4.4741	0.005463	0	382.319	84.7688	1.28416
1745	Polygon	P_lobata	0.696031	0.013502	-4.52357	-4.423	-4.472	0.016843	0	236.032	73.8463	1.24739
1746	Polygon	P_lobata	0.175978	0.001745	-4.49245	-4.44446	-4.45967	0.002253	6.91	951.587	100.122	1.29091
1747	Polygon	P_lobata	0.156458	0.001544	-4.509	-4.45759	-4.49039	0.004034	0	2293.41	599.087	2.61305
1748	Polygon	P_lobata	0.297407	0.005172	-4.48506	-4.44342	-4.4689	0.006133	0	182.429	60.6875	1.18575
1749	Polygon	P_lobata	0.405701	0.005139	-4.42568	-4.362	-4.39175	0.00664	0	384.202	85.6304	1.29201
1750	Polygon	P_lobata	0.132427	0.001037	-4.33433	-4.288	-4.31127	0.002184	0	1889.39	354.306	2.10683
1751	Polygon	P_lobata	0.077798	0.000391	-4.41869	-4.411	-4.41323	0.000468	0	270.797	61.2216	1.19486
1752	Polygon	P_lobata	0.192365	0.001796	-4.39894	-4.384	-4.38877	0.002024	0	138.611	47.82	1.12699
1753	Polygon	P_lobata	0.214641	0.002284	-4.412	-4.35416	-4.38453	0.004988	0	1952.76	528.163	2.1844
1754	Polygon	P_lobata	0.07672	0.000428	-4.36734	-4.359	-4.36158	0.000477	0	100.398	43.043	1.11408
1755	Polygon	P_lobata	1.23896	0.021497	-4.404	-4.302	-4.34694	0.031331	0	10000	394.41	1.45747
1756	Polygon	P_lobata	0.329302	0.00444	-4.42282	-4.342	-4.38011	0.006968	0	10000	167.863	1.56919
1757	Polygon	P_lobata	1.2798	0.037647	-4.44595	-4.362	-4.39543	0.05333	0	2020.46	167.289	1.41658
1759	Polygon	P_lobata	0.455135	0.008948	-4.472	-4.40541	-4.43566	0.013953	0	1674.74	220.421	1.55931
1760	Polygon	P_lobata	0.358889	0.004844	-4.4296	-4.375	-4.3975	0.006354	0	185.97	85.8642	1.31162
1761	Polygon	P_lobata	0.551787	0.009928	-4.50748	-4.40013	-4.46159	0.014462	0	466.254	114.557	1.45674
1762	Polygon	P_lobata	0.170061	0.001642	-4.47301	-4.454	-4.46082	0.001963	0	158.048	63.9662	1.19528
1763	Polygon	P_lobata	0.079416	0.000416	-4.47209	-4.459	-4.46607	0.000495	28.2795	148.071	64.6989	1.19124
1764	Polygon	P_lobata	0.375271	0.006387	-4.43934	-4.386	-4.40302	0.00769	0	497.731	66.6335	1.20403
1765	Polygon	P_lobata	0.047522	0.000147	-4.44386	-4.42759	-4.43362	0.000224	43.4591	919.508	164.371	1.52268
1766	Polygon	P_lobata	0.162671	0.001704	-4.56718	-4.52286	-4.54794	0.002439	0	298.592	109.635	1.43155
1767	Polygon	P_lobata	0.061552	0.000272	-4.53813	-4.51593	-4.52505	0.000404	13.8173	241.517	120.422	1.48916
1768	Polygon	P_lobata	0.853789	0.015123	-4.58114	-4.433	-4.4821	0.020943	0	2111.11	167.209	1.38481
1769	Polygon	P_lobata	0.325852	0.003663	-4.49348	-4.45582	-4.47479	0.004987	0	296.575	97.5564	1.36152
1770	Polygon	P_lobata	0.180423	0.002172	-4.59403	-4.55553	-4.5697	0.002834	0	277.217	84.9721	1.30495
1771	Polygon	P_lobata	0.540154	0.005808	-4.945	-4.63385	-4.77539	0.037619	0	10000	5488.18	6.47728
1772	Polygon	P_lobata	0.48454	0.010815	-4.68874	-4.632	-4.66811	0.013671	0	1306.16	104.509	1.2641
1773	Polygon	P_lobata	0.165556	0.001459	-4.69006	-4.65552	-4.67618	0.00211	0	383.194	112.938	1.44637
1774	Polygon	P_lobata	0.221588	0.003019	-4.80739	-4.69512	-4.72626	0.005276	0	3344.55	487.21	1.74785
1775	Polygon	P_lobata	0.840736	0.012378	-5.001	-4.71999	-4.86862	0.057069	0	10000	4215.34	4.6105
1776	Polygon	P_lobata	0.55428	0.007265	-4.907	-4.73474	-4.78038	0.016464	0	8555.9	1660.4	2.26625
1777	Polygon	P_lobata	0.802891	0.015317	-4.77512	-4.60447	-4.67391	0.037021	0	4122.08	812.313	2.41696
1778	Polygon	P_lobata	0.249497	0.002803	-4.61819	-4.54237	-4.57733	0.005658	37.426	714.053	218.73	2.01829
1779	Polygon	P_lobata	0.072413	0.000335	-4.6915	-4.66127	-4.67807	0.000596	61.98	377.037	162.608	1.78071
1780	Polygon	P_lobata	0.117869	0.00099	-5.19243	-5.16728	-5.18025	0.001279	6.04009	226.239	83.9827	1.29177
1781	Polygon	P_lobata	0.205626	0.001815	-5.18872	-5.157	-5.16472	0.002097	0	181.152	55.8123	1.15562
1782	Polygon	P_lobata	0.662148	0.017672	-5.266	-4.99323	-5.12817	0.06802	0	10000	4114.74	3.84911
1783	Polygon	P_lobata	0.058717	0.000232	-5.01953	-5.00913	-5.01267	0.000265	0	108.068	50.3573	1.14424
1784	Polygon	P_lobata	0.441653	0.004032	-5.00275	-4.82041	-4.89149	0.015537	0	6880.28	2025.42	3.85351
1785	Polygon	P_lobata	0.154685	0.00096	-5.09821	-4.96307	-5.01149	0.003191	110.723	2677.6	559.308	3.32333
1786	Polygon	P_lobata	0.256447	0.003237	-4.95722	-4.87098	-4.9129	0.007618	0	861.12	274.745	2.35303
1787	Polygon	P_lobata	1.46168	0.053956	-5.00423	-4.789	-4.85516	0.084987	0	3024.55	225.641	1.57513
1788	Polygon	P_lobata	1.19573	0.0309	-4.97945	-4.783	-4.84988	0.053045	0	5111.73	252.386	1.71663
1789	Polygon	P_lobata	0.196832	0.002765	-4.86204	-4.822	-4.83423	0.003464	0	276.113	76.2816	1.25291
1790	Polygon	P_lobata	0.521247	0.013066	-4.81989	-4.769	-4.78906	0.016823	0	356.697	83.7544	1.28757
1791	Polygon	P_lobata	0.244813	0.00337	-4.96677	-4.736	-4.84067	0.023378	0	10000	5907.77	6.93788
1792	Polygon	P_lobata	0.325351	0.006348	-4.959	-4.678	-4.742	0.014812	0	10000	3310.5	2.33334
1793	Polygon	P_lobata	0.141173	0.001147	-4.71819	-4.69119	-4.70481	0.001455	0	191.922	78.6526	1.26853
1794	Polygon	P_lobata	0.165534	0.001756	-4.76435	-4.72432	-4.73675	0.002583	0	1895.33	209.31	1.47084
1795	Polygon	P_lobata	0.305502	0.003321	-4.9363	-4.687	-4.80055	0.036125	0	10000	8101.7	10.876
1796	Polygon	P_lobata	0.47513	0.014104	-5.02113	-4.91	-4.96656	0.030395	0	7632.28	812.866	2.1551
1797	Polygon	P_lobata	1.00131	0.033563	-5.02659	-4.881	-4.95522	0.094015	0	6064.27	1091.53	2.80116
1798	Polygon	M_patula	0.411795	0.005965	-5.026	-4.95253	-4.98049	0.010488	0	2148.11	492.809	1.75822
1799	Polygon	P_lobata	0.189613	0.002339	-4.86654	-4.771	-4.81024	0.006582	0	2062.8	469.528	2.81436
1800	Polygon	P_lobata	0.62275	0.014189	-4.98	-4.80963	-4.87852	0.055597	0	6911.34	1906.68	3.91832
1801	Polygon	P_lobata	0.47454	0.013418	-4.9939	-4.876	-4.93141	0.029427	0	4342.89	430.958	2.19317
1803	Polygon	P_lobata	1.58479	0.041636	-5.04013	-4.873	-4.93556	0.059499	0	5863.09	161.47	1.42902
1804	Polygon	P_lobata	1.59035	0.045923	-4.964	-4.785	-4.85541	0.075583	0	6138.25	417.101	1.64587
1805	Polygon	P_lobata	0.188307	0.002312	-4.86758	-4.843	-4.85278	0.002785	0	219.149	65.6129	1.2046
1806	Polygon	P_lobata	0.166543	0.001951	-4.67531	-4.62737	-4.64678	0.003099	0	443.027	139.157	1.58861
1807	Polygon	P_lobata	0.042471	0.000121	-4.61883	-4.61217	-4.61584	0.000136	12.0158	95.1288	50.7631	1.12447
1808	Polygon	P_lobata	0.083084	0.000497	-4.63569	-4.60013	-4.61088	0.000969	0	1270.79	347.217	1.95224
1809	Polygon	P_lobata	0.275231	0.002456	-4.5949	-4.50266	-4.53725	0.004312	0	2498.68	566.493	1.75576
1810	Polygon	P_lobata	0.480778	0.005277	-4.907	-4.48972	-4.64642	0.020922	0	10000	5385.71	3.96457
1811	Polygon	P_lobata	0.242623	0.002273	-4.61998	-4.568	-4.59049	0.003869	0	449.719	166.427	1.70223
1812	Polygon	P_lobata	0.069809	0.000342	-4.52151	-4.5146	-4.51777	0.000367	0.760174	83.8754	33.9015	1.07445
1813	Polygon	P_lobata	0.099018	0.000649	-4.55719	-4.518	-4.53281	0.001111	0	381.58	166.136	1.71238
1814	Polygon	P_lobata	0.411544	0.007708	-4.5449	-4.478	-4.50458	0.01023	0	681.839	98.9567	1.32729
1815	Polygon	P_lobata	0.153612	0.001439	-4.51183	-4.49487	-4.49993	0.001627	0	158.048	47.0006	1.13078
1816	Polygon	P_lobata	0.453802	0.00747	-4.49496	-4.429	-4.45474	0.011123	0	808.523	135.622	1.489
1817	Polygon	P_lobata	0.28673	0.00481	-4.52866	-4.479	-4.49823	0.006011	0	396.018	76.2914	1.24963
1818	Polygon	P_lobata	0.123422	0.000724	-4.57111	-4.55604	-4.56194	0.000773	0.510712	105.129	34.6298	1.06832
1819	Polygon	P_lobata	0.227622	0.003632	-4.841	-4.563	-4.69221	0.052747	0	10000	9074.36	14.5239
1820	Polygon	P_lobata	0.413683	0.005579	-4.83088	-4.55094	-4.6692	0.019488	13.4669	10000	1633.2	3.4929
1821	Polygon	M_patula	0.472119	0.006392	-4.59938	-4.49409	-4.53453	0.010088	0	1959.48	163.514	1.57836
1822	Polygon	P_lobata	0.186234	0.002096	-4.49531	-4.473	-4.47978	0.002427	0	180.703	55.4839	1.1582
1823	Polygon	P_lobata	0.197508	0.001725	-4.49495	-4.43528	-4.46089	0.003228	34.2808	1701.51	235.315	1.87131
1824	Polygon	P_lobata	0.253452	0.002259	-4.43027	-4.381	-4.39817	0.003036	0	255.579	92.2113	1.34367
1825	Polygon	P_lobata	0.127851	0.001145	-4.38467	-4.37276	-4.37856	0.00128	0	138.608	46.3879	1.11721
1826	Polygon	P_lobata	0.270248	0.004086	-4.47561	-4.443	-4.45719	0.00475	0	169.294	56.9116	1.16227
1827	Polygon	P_lobata	0.05944	0.000244	-4.46804	-4.45919	-4.46454	0.000267	0	95.2488	42.9497	1.09568
1828	Polygon	P_lobata	1.84658	0.051631	-4.477	-4.27175	-4.39732	0.072606	0	5057.98	136.223	1.40625
1829	Polygon	P_lobata	0.250295	0.003576	-4.37545	-4.2979	-4.3282	0.007655	0	2556.12	677.74	2.14051
1830	Polygon	P_lobata	0.091404	0.000582	-4.18083	-4.157	-4.16778	0.000893	0	287.878	120.985	1.53593
1831	Polygon	P_lobata	0.219661	0.002116	-4.12472	-4.09495	-4.10564	0.002377	0	133.728	48.0037	1.12323
1832	Polygon	P_lobata	0.165713	0.001411	-4.10225	-4.013	-4.05237	0.005495	0	2869.07	1216.85	3.89344
1833	Polygon	P_lobata	0.237378	0.003758	-4.10707	-4.07	-4.08737	0.004591	0	236.039	69.8883	1.22167
1834	Polygon	P_lobata	0.279969	0.003133	-4.09085	-4.05681	-4.06819	0.003787	0	255.542	66.3425	1.20888
1835	Polygon	P_lobata	0.171054	0.001418	-4.13507	-4.10729	-4.1206	0.001779	0	196.613	76.6061	1.25463
1836	Polygon	P_lobata	0.269163	0.004411	-4.1409	-4.107	-4.12196	0.005211	0	158.019	60.2003	1.1814
1837	Polygon	P_lobata	0.174806	0.001602	-4.16944	-4.13078	-4.14663	0.00205	0	145.909	80.113	1.27974
1838	Polygon	P_lobata	0.104659	0.00073	-4.20568	-4.18287	-4.19444	0.000989	8.67582	221.249	92.8056	1.35437
1839	Polygon	P_lobata	0.673799	0.01197	-4.23899	-4.104	-4.15662	0.02001	0	3161.22	379.081	1.67161
1840	Polygon	P_lobata	0.383355	0.01019	-4.44765	-4.34282	-4.37658	0.015485	0	2373.58	250.005	1.51968
1841	Polygon	P_lobata	2.69976	0.125927	-4.888	-4.39986	-4.64991	0.555314	0	10000	5344.92	4.4098
1842	Polygon	P_lobata	0.167523	0.001828	-4.58968	-4.55213	-4.56772	0.002706	0	797.781	125.242	1.48072
1843	Polygon	P_lobata	0.139473	0.001072	-4.61	-4.49289	-4.54041	0.005006	0	6198.44	3157.46	4.67202
1844	Polygon	P_lobata	0.143275	0.001402	-4.40738	-4.396	-4.40026	0.001542	0	97.999	42.6479	1.09991
1845	Polygon	P_lobata	0.073974	0.000378	-4.49378	-4.39694	-4.43265	0.002501	15.8638	6176.52	1453.38	6.62393
1846	Polygon	P_lobata	0.076312	0.000353	-4.49024	-4.47402	-4.48016	0.000489	9.17588	220.628	100.726	1.38327
1847	Polygon	P_lobata	1.28465	0.037105	-4.644	-4.385	-4.49801	0.075506	0	10000	1104.71	2.03493
1848	Polygon	P_lobata	0.324658	0.005936	-4.78	-4.57603	-4.61427	0.011208	0	8213.03	1062.44	1.88803
1849	Polygon	P_lobata	0.278095	0.005477	-4.273	-4.049	-4.14535	0.055593	0	10000	5162.1	10.1512
1850	Polygon	P_lobata	0.573766	0.016863	-5.13254	-4.30484	-4.58318	0.122817	0	10000	7019.06	7.28324
1851	Polygon	P_lobata	0.304244	0.004808	-4.88036	-4.729	-4.76162	0.012565	0	6843.6	2518.43	2.61331
1852	Polygon	P_lobata	0.641609	0.009758	-4.881	-4.75526	-4.80025	0.020766	0	6198.78	1427.15	2.12797
1853	Polygon	P_lobata	0.350741	0.008457	-4.70875	-4.651	-4.67469	0.01151	0	1518.94	129.795	1.36112
1854	Polygon	P_lobata	1.14868	0.033547	-4.67401	-4.543	-4.58489	0.050231	0	10000	209.246	1.49733
1855	Polygon	P_lobata	3.1812	0.133766	-4.70319	-4.515	-4.56958	0.195723	0	10000	559.891	1.46317
1856	Polygon	P_lobata	0.959995	0.019662	-4.886	-4.604	-4.73509	0.086264	0	10000	4083.47	4.38727
1857	Polygon	P_lobata	1.72033	0.057713	-4.78	-4.54848	-4.63014	0.108699	0	9701.03	1072.28	1.88344
1859	Polygon	P_lobata	0.263023	0.005222	-4.819	-4.747	-4.77158	0.009882	0	2886.43	427.177	1.89249
1860	Polygon	P_lobata	0.292146	0.005855	-4.848	-4.71	-4.76238	0.019792	0	5212.59	1414.59	3.38051
1861	Polygon	P_lobata	0.31233	0.004925	-4.848	-4.758	-4.78585	0.00965	0	3599.9	543.504	1.95945
1862	Polygon	P_lobata	0.231913	0.003678	-4.804	-4.718	-4.7337	0.00494	0	2498.66	235.568	1.34311
1863	Polygon	P_lobata	0.10457	0.000745	-4.86925	-4.845	-4.85145	0.00105	0	786.956	127.067	1.40968
1864	Polygon	P_lobata	0.346219	0.008859	-5.13643	-4.989	-5.03122	0.023453	0	8832.15	2347.77	2.64741
1865	Polygon	P_lobata	0.444715	0.013474	-5.097	-4.862	-4.94336	0.056306	0	10000	4650.03	4.17881
1866	Polygon	M_patula	0.938625	0.024264	-4.88268	-4.76363	-4.82031	0.036165	0	1046.79	127.444	1.49046
1867	Polygon	M_capitata	0.948467	0.021276	-5.15864	-4.9571	-5.02313	0.046814	0	9952.42	1254.18	2.20034
1868	Polygon	P_lobata	0.207362	0.003098	-5.27246	-4.84617	-5.02304	0.02438	0	10000	7800.83	7.86981
1869	Polygon	P_lobata	0.385582	0.009183	-4.90821	-4.757	-4.81438	0.018076	0	4164.5	460.36	1.96843
1870	Polygon	P_lobata	0.557358	0.006891	-5.31116	-4.84577	-5.05588	0.064274	13.1789	10000	3640.28	9.32683
1871	Polygon	P_lobata	0.415336	0.004755	-4.67905	-4.549	-4.6164	0.020282	0	4803.91	1906.48	4.26555
1872	Polygon	P_lobata	0.263109	0.003464	-4.722	-4.636	-4.66262	0.010986	0	4959.16	1267.56	3.17186
1873	Polygon	P_lobata	0.104687	0.000723	-4.686	-4.65048	-4.6629	0.001279	0	1890.76	398.042	1.76885
1874	Polygon	P_lobata	0.162205	0.001813	-4.694	-4.65967	-4.67456	0.003157	34.8303	1316.79	323.862	1.74103
1875	Polygon	P_lobata	0.368637	0.008007	-4.796	-4.67	-4.71424	0.013859	0	3225.57	292.786	1.73099
1876	Polygon	P_lobata	0.198557	0.002583	-4.82702	-4.76936	-4.79406	0.004007	0	404.081	134.271	1.55116
1877	Polygon	P_lobata	0.495951	0.009377	-4.91705	-4.805	-4.84366	0.019716	0	4464.61	876.995	2.10259
1878	Polygon	P_lobata	0.868716	0.036068	-5.065	-4.662	-4.79034	0.12399	0	10000	4418.63	3.43765
1879	Polygon	M_capitata	0.602806	0.00996	-4.74245	-4.63169	-4.67776	0.015026	0	377.027	121.328	1.50861
1880	Polygon	P_lobata	0.250972	0.003554	-4.60101	-4.568	-4.57964	0.005265	0	1055.56	161.374	1.48141
1881	Polygon	P_lobata	0.332727	0.005703	-4.617	-4.58345	-4.59805	0.00715	0	1549.62	155.627	1.25362
1882	Polygon	P_lobata	0.277795	0.002914	-4.61091	-4.56905	-4.58657	0.004445	0	392.024	126.283	1.52538
1883	Polygon	P_lobata	0.213506	0.00172	-4.73	-4.62348	-4.68193	0.012224	0	6260.75	2441.97	7.10606
1884	Polygon	P_lobata	0.115635	0.00084	-4.75935	-4.74986	-4.75332	0.000912	0	97.999	37.1826	1.08546
1885	Polygon	P_lobata	0.220655	0.002607	-4.781	-4.744	-4.75345	0.003404	0	1704.87	217.444	1.3055
1886	Polygon	P_lobata	0.092687	0.000529	-4.74014	-4.70256	-4.72403	0.000814	43.8265	219.463	118.596	1.53894
1887	Polygon	P_lobata	0.438799	0.006565	-4.79293	-4.73706	-4.76575	0.009347	0	1801.81	199.312	1.42379
1888	Polygon	P_lobata	0.172216	0.001855	-4.6581	-4.63015	-4.64294	0.002248	0	123.96	67.3656	1.21211
1889	Polygon	P_lobata	0.143571	0.001227	-4.64971	-4.627	-4.63827	0.001465	0	161.256	65.1153	1.19319
1890	Polygon	P_lobata	0.07458	0.00036	-4.70706	-4.68593	-4.6971	0.00044	43.8191	169.618	70.2068	1.22186
1891	Polygon	P_lobata	0.343723	0.003779	-4.73302	-4.67263	-4.7074	0.004847	0	236.032	82.1775	1.28279
1892	Polygon	P_lobata	0.201781	0.002947	-4.81244	-4.7572	-4.77511	0.004679	0	1829.56	253.672	1.58784
1893	Polygon	P_lobata	0.988194	0.021213	-4.90807	-4.814	-4.84777	0.028819	0	1538.89	104.386	1.35859
1894	Polygon	P_lobata	1.83549	0.10053	-5.087	-4.83517	-4.94376	0.176518	0	7345.75	953.784	1.75588
1895	Polygon	P_lobata	1.06638	0.027929	-4.83421	-4.69	-4.74032	0.041918	0	2991.35	229.755	1.50084
1896	Polygon	P_lobata	0.283625	0.00515	-4.75945	-4.67878	-4.71608	0.00841	0	1154.8	150.247	1.63289
1897	Polygon	P_lobata	0.914616	0.027881	-4.753	-4.636	-4.67911	0.039918	0	5330.66	444.905	1.43171
1898	Polygon	P_lobata	0.331215	0.005929	-4.69668	-4.66631	-4.67608	0.006393	0.497589	1021.48	38.4137	1.07823
1899	Polygon	P_lobata	0.223035	0.003089	-4.90502	-4.88	-4.89051	0.003697	0	195.998	63.7814	1.19673
1900	Polygon	P_lobata	0.272906	0.003835	-4.88598	-4.84773	-4.86745	0.00459	0	215.259	64.6355	1.19666
1901	Polygon	P_lobata	0.486452	0.012766	-4.85458	-4.79358	-4.81942	0.015439	0	243.776	66.8949	1.20936
1902	Polygon	P_lobata	0.755473	0.016347	-4.84324	-4.718	-4.77639	0.025636	0	1190.68	174.878	1.56824
1903	Polygon	P_lobata	0.543222	0.012244	-4.80294	-4.736	-4.76295	0.018509	0	1397.75	171.519	1.51168
1904	Polygon	P_lobata	0.774015	0.016862	-4.8157	-4.748	-4.76605	0.021498	0	474.085	87.3037	1.27493
1905	Polygon	P_lobata	0.096406	0.00055	-4.77038	-4.75641	-4.76247	0.000643	2.34764	98.027	59.8339	1.16816
1906	Polygon	P_lobata	0.256178	0.004404	-4.76211	-4.7136	-4.73555	0.005789	0	262.959	87.1167	1.31461
1907	Polygon	P_lobata	0.298772	0.004881	-4.78346	-4.709	-4.72379	0.00684	0	3164.71	333.117	1.40132
1908	Polygon	P_lobata	0.166819	0.001583	-4.78328	-4.7713	-4.77803	0.00177	0	229.773	43.4393	1.11809
1909	Polygon	P_lobata	0.1415	0.00135	-4.72373	-4.694	-4.70318	0.00186	0	670.688	102.839	1.37756
1910	Polygon	P_lobata	0.548788	0.013593	-4.74078	-4.6905	-4.70838	0.016559	0	882.066	71.6975	1.21815
1911	Polygon	P_lobata	0.196563	0.002429	-4.679	-4.62	-4.63763	0.004009	0	1568.61	219.066	1.65066
1912	Polygon	P_lobata	0.306792	0.005444	-4.73505	-4.58274	-4.64517	0.019347	0	6570.65	2907.64	3.55375
1913	Polygon	P_lobata	0.436797	0.011129	-4.75679	-4.6269	-4.68566	0.023393	0	8805.32	1058.18	2.10208
1914	Polygon	P_lobata	1.22235	0.031366	-4.79387	-4.675	-4.71794	0.049947	0	3784.8	270.225	1.59237
1915	Polygon	P_lobata	0.134823	0.001222	-4.72108	-4.711	-4.71392	0.001339	0	98.0177	37.2703	1.09539
1916	Polygon	P_lobata	0.433974	0.00585	-4.82392	-4.71254	-4.7679	0.008152	0	457.582	108.032	1.39351
1917	Polygon	P_lobata	0.118593	0.00095	-4.86276	-4.78362	-4.82649	0.002378	39.4021	967.363	323.638	2.50306
1918	Polygon	P_lobata	0.448418	0.010608	-4.92294	-4.83433	-4.87539	0.013693	0	294.026	83.6204	1.29077
1919	Polygon	P_lobata	0.559188	0.009505	-4.89274	-4.77974	-4.82697	0.01496	0	1253.57	177.099	1.57394
1920	Polygon	P_lobata	0.430632	0.009893	-4.86305	-4.724	-4.76903	0.017208	0	2365.09	265.138	1.7394
1921	Polygon	M_capitata	0.278319	0.003994	-5.25206	-5.20248	-5.21702	0.005141	0	626.602	87.47	1.28724
1922	Polygon	P_lobata	0.205233	0.002996	-5.3663	-5.318	-5.32945	0.004029	0	342.325	99.1643	1.34499
1923	Polygon	A_cytherea	1.29926	0.065363	-5.54598	-5.026	-5.29916	0.61298	0	10000	7912.67	9.3781
1924	Polygon	P_lobata	0.420953	0.01235	-5.314	-5.122	-5.20731	0.037155	0	10000	1500.84	3.0086
1925	Polygon	P_lobata	0.423606	0.010012	-5.288	-5.078	-5.18102	0.042174	0	10000	2400.46	4.21213
1926	Polygon	P_lobata	0.482464	0.008998	-5.06714	-4.90368	-4.95575	0.014208	0	5870.87	187.493	1.579
1927	Polygon	P_lobata	0.367146	0.006536	-5.085	-4.963	-5.02374	0.035976	0	5702.91	2779.21	5.50418
1928	Polygon	P_lobata	0.512498	0.014472	-5.04421	-4.987	-5.01518	0.017875	0	374.493	72.9475	1.23517
1929	Polygon	P_lobata	0.703694	0.012043	-5.15667	-5.068	-5.09759	0.015086	0	1771.4	95.5229	1.25272
1930	Polygon	P_lobata	0.216198	0.002301	-5.17685	-5.13827	-5.15785	0.002653	0	123.96	55.6294	1.15266
1931	Polygon	P_lobata	0.207069	0.002204	-5.08995	-5.058	-5.06823	0.002704	0	154.597	70.3122	1.22676
1932	Polygon	P_lobata	0.393317	0.004871	-5.16688	-5.08932	-5.1172	0.006504	0	1363.61	161.118	1.33511
1933	Polygon	P_lobata	0.33986	0.003756	-5.26586	-5.16455	-5.2253	0.009788	16.487	5063.45	419.006	2.60577
1934	Polygon	P_lobata	0.709111	0.012336	-5.17637	-5.089	-5.12035	0.016247	0	413.487	90.1856	1.31695
1935	Polygon	P_lobata	0.139934	0.001238	-5.18881	-5.145	-5.16085	0.001765	0	192.511	105.326	1.42552
1936	Polygon	P_lobata	0.228368	0.002672	-5.27426	-5.19835	-5.22734	0.00513	45.1013	995.376	182.409	1.92004
1937	Polygon	P_lobata	0.55319	0.012314	-5.375	-5.1766	-5.27038	0.026574	0	1683.89	249.896	2.15808
1938	Polygon	P_lobata	0.734417	0.019354	-5.52104	-5.40111	-5.45014	0.023731	1.84373	766.508	73.2857	1.2262
1939	Polygon	P_lobata	0.400623	0.009194	-5.431	-5.36	-5.39917	0.013364	0	533.193	116.838	1.45358
1940	Polygon	P_compressa	0.457342	0.007748	-5.38997	-5.30386	-5.34307	0.016067	0	5343.91	392.206	2.07369
1941	Polygon	P_lobata	0.352037	0.003315	-5.413	-5.336	-5.37285	0.009347	0	4029	1067.85	2.81977
1942	Polygon	P_lobata	0.353756	0.004939	-5.4424	-5.38576	-5.41848	0.006832	3.16039	3844.64	108.107	1.38318
1943	Polygon	P_lobata	0.200573	0.002677	-5.41171	-5.35945	-5.38374	0.003687	21.6521	872.952	105.405	1.37742
1944	Polygon	P_lobata	0.390683	0.007602	-5.36852	-5.31	-5.33783	0.009864	0	377.039	86.2807	1.29753
1945	Polygon	P_lobata	1.53109	0.038689	-5.36353	-5.202	-5.27547	0.059159	0	10000	166.428	1.5291
1946	Polygon	P_lobata	1.90294	0.050084	-5.33884	-5.083	-5.17811	0.073634	0	10000	396.507	1.47021
1947	Polygon	P_lobata	0.353238	0.005839	-5.19276	-5.103	-5.12413	0.008111	0	2138.71	175.224	1.38899
1948	Polygon	P_lobata	0.220185	0.003499	-5.42	-5.313	-5.35045	0.009941	0	3502.24	984.185	2.84118
1949	Polygon	P_lobata	2.15768	0.079569	-5.4017	-5.1997	-5.28491	0.112151	0	5423.72	226.526	1.40948
1950	Polygon	P_lobata	0.761571	0.017081	-5.1098	-5.02	-5.05961	0.022941	0	1768.99	121.051	1.34307
1951	Polygon	P_lobata	0.514646	0.009836	-5.08938	-5.035	-5.05575	0.01249	0	342.312	79.3788	1.26982
1952	Polygon	P_lobata	1.60645	0.042369	-5.19868	-4.99735	-5.08905	0.07093	0	10000	365.115	1.67412
1953	Polygon	P_lobata	0.160919	0.001649	-5.04116	-5.01235	-5.02815	0.002157	0	158.048	84.7421	1.30807
1954	Polygon	P_lobata	0.272369	0.002893	-5.00579	-4.95486	-4.979	0.004168	0	236.013	110.197	1.44073
1955	Polygon	P_lobata	0.227983	0.002892	-5.21164	-5.14538	-5.17345	0.003994	0	971.467	110.305	1.38113
1956	Polygon	P_lobata	0.133127	0.001024	-5.19555	-5.15804	-5.17401	0.001663	0	462.654	144.788	1.62384
1957	Polygon	P_lobata	0.188203	0.001988	-5.17373	-5.145	-5.1585	0.002249	0	98.027	49.1442	1.13106
1958	Polygon	P_lobata	2.67546	0.071463	-5.17078	-5.02263	-5.08467	0.091417	0	631.837	82.4482	1.27923
1959	Polygon	P_lobata	0.262503	0.004418	-5.16555	-5.12839	-5.13988	0.005448	0	414.864	74.7342	1.23321
1960	Polygon	P_lobata	0.16746	0.001292	-5.25966	-5.182	-5.20169	0.002551	0	3306.45	627.282	1.97385
1961	Polygon	P_lobata	0.186892	0.001372	-5.16224	-5.13637	-5.147	0.001704	0	224.46	74.7149	1.24193
1962	Polygon	P_lobata	0.793202	0.013843	-5.29407	-5.1378	-5.23338	0.029553	0	3130.21	516.294	2.13486
1963	Polygon	P_lobata	0.563533	0.011499	-5.16894	-5.10328	-5.13389	0.013946	0	292.047	67.3095	1.21281
1964	Polygon	P_lobata	1.99729	0.049931	-5.10045	-4.974	-5.02222	0.065476	0	1359.41	102.526	1.31132
1965	Polygon	P_lobata	0.10577	0.000767	-5.01973	-5.00655	-5.01392	0.000902	0	158.019	59.6051	1.17692
1966	Polygon	P_lobata	0.210221	0.002372	-5.00921	-4.992	-5.00211	0.002502	1.30638	236.505	28.0152	1.05459
1967	Polygon	P_lobata	4.49817	0.203545	-5.12068	-4.78	-4.92638	0.270428	0	10000	127.19	1.32859
1968	Polygon	P_lobata	0.856682	0.019699	-4.83726	-4.74791	-4.78525	0.026357	6.30774	960.913	111.514	1.33793
1969	Polygon	P_lobata	0.353909	0.004753	-4.91527	-4.85982	-4.88919	0.006062	0	377.039	80.8616	1.27523
1970	Polygon	P_lobata	0.15599	0.001672	-4.94802	-4.87359	-4.90203	0.003383	0	2265.27	336.502	2.02328
1971	Polygon	P_lobata	0.256683	0.004153	-4.95772	-4.91446	-4.93283	0.005483	0	219.802	87.1505	1.32039
1972	Polygon	P_lobata	0.166192	0.001605	-5.04178	-4.98176	-5.00704	0.00352	0	1147.13	314.12	2.19394
1973	Polygon	P_lobata	0.115868	0.000801	-4.99194	-4.96281	-4.97216	0.001015	23.2401	284.264	81.1075	1.26711
1974	Polygon	P_lobata	0.103757	0.000701	-4.93886	-4.921	-4.93007	0.000898	11.2368	184.033	81.1982	1.28093
1975	Polygon	P_lobata	1.22177	0.047348	-4.98639	-4.795	-4.86524	0.093308	0	5764.89	722.431	1.97067
1976	Polygon	P_lobata	0.521344	0.014594	-4.9526	-4.85	-4.88113	0.021338	0	1670.71	147.301	1.46217
1977	Polygon	P_lobata	0.213242	0.001382	-4.9743	-4.88136	-4.91493	0.005118	68.3581	1662.19	464.771	3.70389
1978	Polygon	P_lobata	1.05607	0.024794	-5.04628	-4.905	-4.95912	0.046264	0	4401.31	659.314	1.86598
1979	Polygon	P_lobata	1.17427	0.020454	-5.45728	-5.18	-5.3183	0.073575	0	10000	2265.11	3.59717
1980	Polygon	P_lobata	0.564903	0.011074	-5.44405	-5.4	-5.41664	0.015593	0	1241.25	155.9	1.4081
1981	Polygon	P_lobata	0.231642	0.003603	-5.37026	-5.26436	-5.29532	0.008575	12.3581	5097.36	879.008	2.37963
1983	Polygon	P_lobata	0.286483	0.003963	-5.36646	-5.30131	-5.32487	0.006485	0	991.739	170.868	1.63647
1984	Polygon	P_lobata	0.546752	0.016079	-5.37835	-5.288	-5.32115	0.023834	0	3099.39	152.18	1.48224
1985	Polygon	P_lobata	0.225198	0.001666	-5.36628	-5.327	-5.34108	0.002488	0	386.413	133.568	1.49297
1986	Polygon	P_lobata	0.14618	0.001261	-5.36615	-5.343	-5.3488	0.001556	0	196.026	71.3089	1.23468
1987	Polygon	P_lobata	0.409046	0.007571	-5.463	-5.37678	-5.41351	0.011588	0	10000	147.667	1.53043
1988	Polygon	P_lobata	0.130605	0.001219	-5.38262	-5.357	-5.36853	0.001594	0	266.607	86.5729	1.30796
1989	Polygon	P_compressa	2.13645	0.125582	-5.668	-5.296	-5.43505	0.403932	0	10000	2154.85	3.21648
1991	Polygon	P_lobata	0.608323	0.016988	-5.379	-5.26	-5.31304	0.030806	0	1921.53	235.063	1.81335
1992	Polygon	P_lobata	2.79133	0.065666	-5.4914	-5.18711	-5.33116	0.108252	0	4742.74	316.873	1.64853
1993	Polygon	P_lobata	0.253474	0.003825	-5.27403	-5.229	-5.24285	0.004747	0	223.493	73.1919	1.24085
1994	Polygon	P_lobata	0.078301	0.000394	-5.36929	-5.27672	-5.31153	0.001213	77.4092	5452.64	1317.53	3.07913
1995	Polygon	P_lobata	0.447789	0.007772	-5.25126	-5.115	-5.16695	0.021678	0	2981.07	615.533	2.78936
1996	Polygon	P_lobata	0.373892	0.005729	-5.22567	-5.1509	-5.18282	0.008189	0	789.114	126.391	1.42941
1997	Polygon	P_lobata	1.64835	0.02781	-5.2714	-5.04	-5.12697	0.045794	0	2499.7	185.625	1.64664
1998	Polygon	P_lobata	0.095507	0.000551	-5.06661	-5.04961	-5.05624	0.000725	7.78337	222.077	86.7938	1.31473
1999	Polygon	P_lobata	0.684279	0.014804	-5.04284	-4.968	-5.0009	0.018716	0	392.024	80.8997	1.26426
2000	Polygon	P_lobata	1.47512	0.036192	-5.13648	-5.00598	-5.05993	0.049025	0	3068.39	135.445	1.3546
2001	Polygon	P_lobata	0.463575	0.008696	-5.19088	-5.04608	-5.12587	0.014789	9.1433	1109.85	162.896	1.70062
2002	Polygon	P_lobata	0.640922	0.010329	-5.08197	-5.02345	-5.05179	0.01178	0	158.048	52.2627	1.14051
2003	Polygon	P_lobata	0.068791	0.000307	-5.08821	-5.07739	-5.08297	0.000358	22.091	123.99	59.9337	1.16802
2004	Polygon	P_lobata	0.085858	0.000509	-5.00411	-4.86869	-4.92634	0.004882	0	7624.07	4617.05	9.60054
2005	Polygon	P_lobata	0.362039	0.007992	-4.92835	-4.876	-4.89958	0.009739	0	718.772	73.4495	1.21854
2006	Polygon	P_lobata	0.32267	0.006668	-4.94026	-4.915	-4.92418	0.007531	0	144.964	47.7356	1.12944
2007	Polygon	P_lobata	0.568624	0.013055	-4.95299	-4.906	-4.92599	0.015247	0	353.859	57.9318	1.16789
2008	Polygon	P_meandrina	0.225777	0.003077	-4.98427	-4.91	-4.92896	0.005838	0	2624.6	812.994	1.89738
2009	Polygon	P_lobata	0.374613	0.006637	-5.028	-4.99449	-5.01219	0.007597	0	138.592	52.0781	1.14464
2010	Polygon	P_lobata	0.134047	0.001203	-5.054	-5.0371	-5.04574	0.00138	0	123.96	52.4574	1.14668
2011	Polygon	P_lobata	0.18804	0.002252	-5.1409	-5.06991	-5.09259	0.003171	0	1566.28	153.231	1.40802
2012	Polygon	P_lobata	4.98864	0.167199	-5.703	-5.48196	-5.55055	0.232206	0	10000	159.402	1.3888
2013	Polygon	P_lobata	0.13367	0.000902	-5.60944	-5.56951	-5.58613	0.001299	30.6503	215.316	105.396	1.44037
2014	Polygon	P_lobata	0.120193	0.00088	-5.61083	-5.57632	-5.59074	0.001349	0	270.411	122.187	1.5326
2015	Polygon	P_lobata	0.14182	0.00122	-5.758	-5.646	-5.70058	0.003623	0	10000	548.552	2.96945
2016	Polygon	P_lobata	0.16901	0.001457	-5.51	-5.487	-5.49391	0.001805	0	193.089	73.0812	1.2391
2017	Polygon	P_lobata	0.734684	0.037455	-5.535	-5.371	-5.45516	0.084912	0	10000	835.427	2.26705
2018	Polygon	P_lobata	1.09537	0.073736	-5.534	-5.244	-5.37589	0.214151	0	10000	3064.84	2.90431
2019	Polygon	P_lobata	0.588146	0.016547	-5.54193	-5.42685	-5.48141	0.023684	0	10000	159.508	1.43134
2020	Polygon	P_lobata	1.17416	0.026118	-5.46752	-5.3321	-5.38318	0.034308	0	444.143	90.1683	1.31355
2021	Polygon	P_lobata	0.13137	0.000947	-5.41562	-5.40485	-5.40873	0.001039	0	100.172	39.9007	1.09775
2022	Polygon	P_lobata	0.2163	0.002677	-5.38766	-5.33827	-5.35637	0.003423	0.640791	491.772	82.1874	1.27842
2023	Polygon	P_lobata	0.131103	0.001167	-5.375	-5.28	-5.3064	0.003113	0	5423.72	1915.56	2.66686
2024	Polygon	P_lobata	0.680387	0.014371	-5.301	-5.176	-5.22592	0.022893	0	5175.78	445.666	1.59303
2025	Polygon	P_lobata	0.156596	0.001385	-5.29124	-5.25238	-5.26955	0.001979	0	1176.51	136.034	1.42892
2026	Polygon	P_lobata	0.288813	0.004518	-5.33449	-5.285	-5.30508	0.006994	0	1023.21	155.415	1.54789
2027	Polygon	P_lobata	0.254822	0.00319	-5.29306	-5.19271	-5.22651	0.006715	0	3007.69	391.806	2.10483
2028	Polygon	P_lobata	0.234889	0.002371	-5.21832	-5.19259	-5.20522	0.00276	0	111.498	58.1426	1.16417
2030	Polygon	P_lobata	0.130494	0.001212	-5.20175	-5.19002	-5.19555	0.001312	0	114.424	34.4732	1.08277
2031	Polygon	P_lobata	0.170117	0.001765	-5.18394	-5.13958	-5.15585	0.002525	34.2147	434.685	114.569	1.43074
2032	Polygon	P_lobata	0.41994	0.005579	-5.1944	-5.123	-5.15148	0.00791	0	3260.96	189.879	1.41792
2033	Polygon	P_lobata	0.212187	0.002755	-5.21639	-5.10089	-5.14673	0.011328	11.9841	5405.09	1295.8	4.11235
2034	Polygon	P_lobata	4.49188	0.17113	-5.18224	-4.994	-5.05849	0.233657	0	6105.54	271.139	1.36538
2035	Polygon	P_lobata	0.277676	0.003413	-5.16489	-5.127	-5.14534	0.00404	0	199.278	60.2575	1.1838
2036	Polygon	P_lobata	0.548717	0.018699	-5.13807	-5.049	-5.06634	0.022656	0	2025.02	121.388	1.21163
2037	Polygon	P_lobata	0.112147	0.000879	-5.0602	-5.052	-5.05493	0.000985	0	100.548	45.2835	1.11971
2038	Polygon	P_lobata	0.136384	0.001321	-5.16002	-5.13352	-5.1467	0.001639	25.9382	152.756	73.5155	1.24068
2039	Polygon	P_lobata	0.205711	0.002621	-5.08346	-5.05	-5.06257	0.003518	0	185.97	90.4849	1.34242
2040	Polygon	P_lobata	1.71237	0.05942	-5.25168	-5.05284	-5.12038	0.075816	0	2074.26	97.3909	1.27592
2042	Polygon	P_lobata	0.403549	0.005939	-5.19405	-5.154	-5.16684	0.007317	0	655.67	79.0054	1.23203
2043	Polygon	P_lobata	0.121015	0.001052	-5.17148	-5.157	-5.16153	0.00118	0	132.197	47.4603	1.12203
2044	Polygon	P_lobata	0.242247	0.00399	-5.19775	-5.14029	-5.16531	0.005566	0	476.339	109.105	1.39509
2045	Polygon	P_lobata	1.88644	0.043664	-5.462	-5.196	-5.30772	0.109182	0	10000	2030.11	2.50053
2046	Polygon	P_lobata	0.290441	0.003391	-5.35318	-5.18178	-5.26659	0.012038	4.48401	10000	1573.06	3.54993
2048	Polygon	P_lobata	0.130668	0.001182	-5.37314	-5.23892	-5.29078	0.004421	0	4385.77	1906.11	3.73977
2049	Polygon	P_lobata	0.212082	0.003013	-5.32757	-5.16019	-5.2272	0.010402	0	5084.26	1591.76	3.45256
2050	Polygon	P_lobata	0.638938	0.010683	-5.22473	-5.12	-5.15128	0.01785	0	4421.63	484.56	1.67082
2051	Polygon	P_lobata	0.291087	0.006029	-4.98399	-4.896	-4.92164	0.009078	0	1230.37	195.573	1.5057
2052	Polygon	P_lobata	0.453591	0.012687	-4.90011	-4.80912	-4.85126	0.017253	0	310.743	96.7876	1.35996
2053	Polygon	P_lobata	0.440728	0.007495	-4.909	-4.855	-4.87759	0.009121	0	185.97	68.0356	1.217
2054	Polygon	P_lobata	0.769962	0.014134	-5	-4.88316	-4.93519	0.024185	0	3244.57	280.746	1.71111
2055	Polygon	P_lobata	0.251939	0.003662	-4.81462	-4.78389	-4.79699	0.004198	0	175.327	52.5186	1.14646
2056	Polygon	P_lobata	0.380671	0.006382	-4.80056	-4.72339	-4.76624	0.009061	0	380.045	109.581	1.41985
2058	Polygon	P_lobata	1.84552	0.045109	-4.9188	-4.681	-4.7678	0.093843	0	10000	1051.8	2.08038
2059	Polygon	P_lobata	0.38681	0.007736	-4.80947	-4.73612	-4.7603	0.012672	18.491	1877.51	206.11	1.63817
2060	Polygon	P_lobata	0.216912	0.002777	-4.77087	-4.74056	-4.74958	0.003399	0	1333.02	123.841	1.22376
2061	Polygon	P_lobata	1.01412	0.021779	-4.83662	-4.6864	-4.74967	0.037801	0	3783.08	366.049	1.73565
2062	Polygon	P_lobata	0.714481	0.01471	-4.85919	-4.751	-4.80732	0.027423	0	10000	560.862	1.86427
2063	Polygon	P_lobata	0.132011	0.001151	-4.81716	-4.78847	-4.80101	0.001411	10.3776	257.028	70.8437	1.226
2064	Polygon	P_lobata	0.196092	0.002002	-4.82641	-4.75096	-4.76562	0.002973	0	3173.21	269.726	1.48514
2065	Polygon	P_lobata	3.61615	0.108906	-4.85994	-4.607	-4.73883	0.156375	0	4741.93	297.568	1.43587
2066	Polygon	P_lobata	0.104507	0.000772	-4.71248	-4.7	-4.70326	0.000908	0	123.99	58.4141	1.17505
2067	Polygon	P_lobata	0.53824	0.012486	-4.70334	-4.599	-4.64456	0.019904	0	4923.66	253.17	1.59412
2068	Polygon	P_lobata	0.410786	0.00932	-4.69739	-4.626	-4.65184	0.011795	0	392.024	79.7872	1.26546
2069	Polygon	P_lobata	0.094686	0.000608	-4.64097	-4.63093	-4.6364	0.000672	0	98.0177	43.2582	1.10646
2070	Polygon	P_lobata	0.393572	0.006843	-4.71971	-4.61318	-4.66457	0.011744	5.95175	1158.52	170.747	1.71617
2071	Polygon	P_lobata	0.274935	0.005065	-4.79455	-4.68	-4.70521	0.010235	0	4526.86	889.199	2.02078
2072	Polygon	P_lobata	0.142833	0.000933	-4.68272	-4.58973	-4.62788	0.002621	50.3686	4374.52	804.56	2.80959
2073	Polygon	P_lobata	0.115524	0.000849	-4.62344	-4.59268	-4.61134	0.001208	0	505.568	115.095	1.42217
2074	Polygon	P_lobata	3.10874	0.096803	-4.97	-4.71876	-4.82336	0.146125	0	7159.8	489.24	1.50951
2075	Polygon	P_lobata	3.1927	0.118894	-5.13992	-4.883	-4.97232	0.19897	0	10000	539.731	1.67351
2076	Polygon	P_lobata	0.454992	0.008452	-4.983	-4.86823	-4.92809	0.01584	0	2358.66	366.511	1.87405
2077	Polygon	P_lobata	0.616958	0.015073	-4.98615	-4.875	-4.93762	0.022397	0	2480.17	214.724	1.48596
2078	Polygon	P_lobata	1.65321	0.059667	-5.024	-4.80304	-4.92328	0.082304	0	3258.92	157.13	1.37938
2079	Polygon	P_lobata	0.256949	0.004795	-5.02829	-4.998	-5.00794	0.005472	0	158.017	49.8187	1.14113
2080	Polygon	P_lobata	0.256808	0.004094	-5.09726	-5.0426	-5.07201	0.006052	0	828.898	123.455	1.47812
2081	Polygon	P_lobata	0.302921	0.006029	-5.11193	-5.046	-5.06925	0.008902	0	708.104	128.146	1.47647
2082	Polygon	P_lobata	0.209287	0.003224	-5.09697	-5.05246	-5.07231	0.004055	0	180.721	76.0801	1.25791
2083	Polygon	P_lobata	0.241366	0.003514	-5.053	-4.975	-5.01031	0.00815	0	1891.12	429.872	2.31962
2084	Polygon	P_lobata	0.397957	0.005216	-5.00514	-4.9654	-4.98644	0.006488	0	387.738	76.8193	1.24378
2085	Polygon	P_lobata	0.332633	0.007171	-5.08804	-5.055	-5.0714	0.008833	0	247.92	71.3423	1.23175
2086	Polygon	P_lobata	1.57709	0.036778	-5.10198	-5.045	-5.06761	0.042402	0	1952.76	70.3498	1.15292
2087	Polygon	P_lobata	0.159506	0.001451	-5.27902	-5.18496	-5.22835	0.003705	25.3208	796.405	281.567	2.55292
2088	Polygon	P_lobata	0.097821	0.000591	-5.19145	-5.16785	-5.17878	0.000808	42.7617	158.048	94.4032	1.36638
2089	Polygon	P_lobata	0.160658	0.001577	-5.19858	-5.18253	-5.19107	0.00174	0	98.027	42.5225	1.10355
2090	Polygon	P_lobata	0.193003	0.00199	-5.17476	-5.11551	-5.13427	0.002878	15.2772	286.428	111.876	1.44663
2091	Polygon	P_lobata	0.083256	0.000479	-5.09681	-5.09	-5.0933	0.000528	0	98.0013	42.4463	1.10172
2092	Polygon	P_lobata	0.566369	0.008035	-5.1734	-5.09003	-5.13024	0.011315	0	444.469	103.456	1.40824
2093	Polygon	P_lobata	1.61812	0.048582	-5.74121	-5.51476	-5.62596	0.068514	0	3750.5	133.054	1.41026
2094	Polygon	P_lobata	1.40744	0.095776	-5.51223	-5.375	-5.43058	0.122915	0	965.266	84.4971	1.28336
2096	Polygon	P_lobata	0.238882	0.003847	-5.445	-5.3	-5.36007	0.017976	0	4434.59	1839.49	4.67302
2097	Polygon	P_lobata	0.615255	0.009168	-5.39016	-5.31747	-5.35546	0.01386	0	404.09	122.295	1.51169
2098	Polygon	P_lobata	0.195338	0.002712	-5.31556	-5.26017	-5.27601	0.003848	0	754.065	138.465	1.41855
2099	Polygon	P_lobata	0.180327	0.002108	-5.34142	-5.30597	-5.31953	0.002521	10.9999	175.921	65.6891	1.19599
2100	Polygon	P_lobata	0.173256	0.001624	-4.80059	-4.74675	-4.77349	0.002376	14.3406	756.716	131.798	1.46339
2101	Polygon	P_lobata	0.547251	0.008931	-5.164	-4.781	-4.94411	0.058728	0	10000	7803.28	6.57592
2102	Polygon	P_lobata	0.583861	0.009063	-4.61082	-4.544	-4.5712	0.013151	0	1333.02	164.289	1.45104
2103	Polygon	P_lobata	0.135987	0.001321	-4.59681	-4.582	-4.59035	0.001436	11.5387	192.964	41.0526	1.08711
2105	Polygon	P_lobata	1.04368	0.025104	-4.651	-4.50043	-4.57151	0.047095	0	7810.29	1310.56	1.87599
2106	Polygon	P_lobata	0.327207	0.004394	-4.61821	-4.55014	-4.58136	0.008129	0	2156.78	336.061	1.85015
2108	Polygon	P_lobata	0.115992	0.000951	-4.60067	-4.56767	-4.58478	0.001254	7.85381	347.877	90.5144	1.31836
2109	Polygon	P_lobata	0.404345	0.009617	-4.64215	-4.582	-4.5955	0.012086	0	921.474	93.1678	1.25683
2110	Polygon	P_lobata	0.688603	0.013728	-4.635	-4.532	-4.58243	0.018011	0	2020.46	131.373	1.31201
2111	Polygon	P_lobata	0.39416	0.006121	-4.64078	-4.56053	-4.59914	0.009415	18.4778	741.472	139.87	1.53825
2112	Polygon	P_lobata	0.55444	0.011195	-4.64741	-4.529	-4.57339	0.020697	0	4308.91	466.964	1.84875
2113	Polygon	P_lobata	0.248542	0.003807	-4.63637	-4.60771	-4.62128	0.004459	0	158.036	59.1152	1.17127
2114	Polygon	P_lobata	0.297811	0.004743	-4.67975	-4.62834	-4.65385	0.007355	0	1921.5	251.321	1.55066
2115	Polygon	P_lobata	0.226163	0.002176	-4.72954	-4.65151	-4.68154	0.003475	0	1983.51	373.604	1.59687
2116	Polygon	P_lobata	0.151405	0.001527	-4.75862	-4.7272	-4.745	0.001914	0	236.108	77.3521	1.25311
2117	Polygon	P_lobata	0.890519	0.015142	-4.913	-4.635	-4.74745	0.044698	0	10000	2369.44	2.95186
2118	Polygon	P_lobata	0.195397	0.002333	-4.73618	-4.704	-4.71811	0.003039	0	404.09	89.5547	1.30287
2119	Polygon	P_lobata	0.550236	0.006828	-4.946	-4.74353	-4.81554	0.026239	0	10000	4689.45	3.84263
2120	Polygon	P_lobata	0.215047	0.001748	-4.865	-4.76399	-4.80427	0.004453	0	4555.96	1584.28	2.54723
2121	Polygon	P_lobata	1.25327	0.033964	-4.916	-4.63461	-4.74351	0.056102	0	3008.9	379.51	1.65178
2122	Polygon	P_lobata	1.23916	0.031623	-4.772	-4.70042	-4.73211	0.037595	0	262.98	62.0237	1.18886
2123	Polygon	P_lobata	0.211416	0.00238	-4.93547	-4.74547	-4.83175	0.012456	27.9761	10000	1393.47	5.23368
2124	Polygon	P_lobata	0.343654	0.004516	-4.77	-4.607	-4.67698	0.018427	0	7841.09	3344.76	4.08002
2125	Polygon	P_lobata	0.156477	0.001691	-4.67137	-4.61615	-4.6318	0.002964	0	2765.88	511.972	1.75335
2126	Polygon	P_compressa	0.183379	0.001696	-4.67411	-4.65669	-4.6631	0.001944	0	181.612	52.655	1.14616
2127	Polygon	P_compressa	0.33061	0.003566	-4.62675	-4.577	-4.59554	0.004858	0	661.159	104.881	1.36241
2128	Polygon	P_lobata	0.956818	0.020287	-5.02018	-4.795	-4.88724	0.047041	0	8894.84	2017.32	2.31876
2129	Polygon	P_lobata	1.31129	0.031268	-4.98391	-4.671	-4.80104	0.070363	0	10000	1141.34	2.25033
2130	Polygon	P_lobata	0.121778	0.000715	-4.75917	-4.69546	-4.72539	0.001549	90.2344	334.083	197.377	2.16455
2131	Polygon	P_lobata	0.91103	0.023168	-4.85448	-4.63304	-4.7293	0.043476	0	7504.22	1098.68	1.87656
2132	Polygon	P_lobata	0.80691	0.024684	-4.79344	-4.539	-4.64037	0.07847	0	8120.21	2274.99	3.17898
2133	Polygon	A_cytherea	0.186318	0.002304	-4.60613	-4.58578	-4.59659	0.002835	0	310.082	72.1231	1.23056
2134	Polygon	M_capitata	0.674429	0.013301	-4.71847	-4.50479	-4.63319	0.029588	0	4714.5	504.959	2.22457
2135	Polygon	M_capitata	0.736974	0.030014	-4.50186	-4.35179	-4.45122	0.041503	0	10000	220.961	1.38281
2136	Polygon	P_lobata	0.272356	0.004582	-4.629	-4.326	-4.39278	0.013085	0	10000	5087.55	2.8555
2137	Polygon	P_lobata	1.05837	0.020502	-4.48717	-4.312	-4.39118	0.036009	0	2359.57	279.284	1.75634
2138	Polygon	P_lobata	0.980652	0.026421	-4.42619	-4.21218	-4.30433	0.039772	0	4494.84	285.199	1.50533
2139	Polygon	M_capitata	0.514257	0.013771	-4.55261	-4.48127	-4.51618	0.017113	0	348.41	74.0069	1.24268
2140	Polygon	M_capitata	0.464571	0.012297	-4.638	-4.54421	-4.59906	0.017147	0	499.739	106.248	1.39435
2141	Polygon	M_capitata	0.211008	0.001289	-4.582	-4.50257	-4.5349	0.003737	0	2014.74	539.671	2.90012
2142	Polygon	P_lobata	0.658045	0.021014	-4.75036	-4.46719	-4.60743	0.062389	0	10000	2388.63	2.96901
2143	Polygon	P_ligulata	0.703164	0.030731	-4.82825	-4.57707	-4.6939	0.05816	7.33114	6024.58	403.358	1.89255
2144	Polygon	P_lobata	0.646417	0.015497	-4.64798	-4.53916	-4.599	0.019864	0	499.729	85.6492	1.28178
2145	Polygon	P_lobata	2.38343	0.08271	-4.465	-4.093	-4.24708	0.146514	0	10000	768.174	1.77143
2146	Polygon	P_lobata	0.113754	0.00084	-4.2544	-4.23387	-4.24233	0.00102	0	223.512	67.886	1.21431
2147	Polygon	M_capitata	0.733986	0.017663	-4.451	-4.17259	-4.23752	0.031915	0	10000	1186.32	1.80686
2148	Polygon	P_lobata	0.193438	0.002556	-4.19174	-4.146	-4.1635	0.003868	0	332.441	120.789	1.51328
2149	Polygon	P_lobata	0.142962	0.001491	-4.15284	-4.136	-4.14304	0.001856	0	158.048	73.4594	1.24544
2150	Polygon	P_lobata	0.351734	0.004891	-4.152	-4.053	-4.08329	0.008391	0	4400.91	959.9	1.7154
2151	Polygon	P_lobata	0.147302	0.001232	-4.12216	-4.087	-4.09767	0.002057	0	1055.54	251.582	1.66957
2152	Polygon	P_lobata	0.1785	0.001716	-4.11	-4.061	-4.0792	0.003508	0	1620.83	397.482	2.04496
2153	Polygon	P_lobata	0.402771	0.004545	-4.14663	-4.08602	-4.11132	0.006778	0	804.424	145.982	1.49137
2154	Polygon	P_lobata	0.154075	0.001398	-4.18355	-4.1487	-4.16346	0.002027	35.8927	180.721	107.535	1.44965
2155	Polygon	P_lobata	0.52644	0.011224	-4.06122	-3.94834	-3.99394	0.017548	0	10000	561.783	1.56347
2156	Polygon	P_lobata	0.555077	0.012693	-4.10919	-3.98835	-4.03813	0.02635	14.9492	3126.67	348.086	2.07594
2157	Polygon	P_lobata	0.326583	0.003343	-4.05569	-3.999	-4.02534	0.004961	0	838.037	151.056	1.48377
2158	Polygon	P_lobata	0.304713	0.004649	-4.13393	-4.063	-4.08352	0.007608	0	2724.15	509.962	1.63658
2160	Polygon	P_lobata	0.134649	0.001263	-4.14079	-4.10663	-4.12747	0.001647	14.1643	602.315	111.96	1.30356
2161	Polygon	P_lobata	0.561104	0.014086	-4.11493	-4.041	-4.06942	0.023132	0	5450.99	236.602	1.64219
2162	Polygon	P_lobata	0.657958	0.013702	-4.138	-3.975	-4.03707	0.031639	0	4184.06	717.643	2.30916
2163	Polygon	P_lobata	0.137358	0.001229	-4.11828	-4.101	-4.1064	0.001192	0	264.692	45.035	0.969503
2164	Polygon	P_lobata	0.596976	0.012588	-4.17277	-4.099	-4.13223	0.018805	0	1674.74	157.705	1.49389
2165	Polygon	P_lobata	0.156572	0.001761	-4.20364	-4.165	-4.17993	0.002244	0	2605.08	114.521	1.27442
2166	Polygon	P_lobata	0.132684	0.001174	-4.23585	-4.2073	-4.22138	0.001575	0	2820.25	110.38	1.3412
2167	Polygon	P_lobata	0.252567	0.003402	-4.20162	-4.15124	-4.16906	0.004795	0	10000	223.586	1.40924
2168	Polygon	P_lobata	0.502482	0.012955	-4.155	-4.08427	-4.1111	0.017768	0	2386.61	247.685	1.37153
2169	Polygon	P_lobata	0.147466	0.001492	-4.153	-4.12418	-4.14125	0.001822	15.6962	244.073	69.8473	1.22124
2170	Polygon	P_lobata	0.201065	0.00226	-4.19404	-4.17206	-4.18504	0.002535	0	158.035	46.5508	1.1216
2171	Polygon	P_lobata	0.301844	0.005793	-4.22767	-4.193	-4.20697	0.006611	0	172.78	50.3727	1.14138
2172	Polygon	P_lobata	0.406281	0.00698	-4.18504	-4.12083	-4.15029	0.009379	10.5291	652.74	105.921	1.34378
2173	Polygon	P_lobata	1.38967	0.042186	-4.26033	-4.15386	-4.20462	0.054296	0	764.129	87.0314	1.28707
2174	Polygon	P_lobata	0.242323	0.003882	-4.19156	-4.1446	-4.17107	0.005024	0	868.067	103.188	1.29415
2175	Polygon	P_lobata	1.60442	0.045279	-4.42311	-4.217	-4.27349	0.065883	0	3813.19	252.627	1.45504
2176	Polygon	P_lobata	0.223706	0.003644	-4.285	-4.23655	-4.25244	0.004926	0	2170.33	176.955	1.35169
2177	Polygon	P_lobata	0.095334	0.000598	-4.29208	-4.27004	-4.27926	0.000809	43.8265	293.223	93.426	1.3523
2178	Polygon	P_lobata	0.293468	0.005643	-4.317	-4.27681	-4.29407	0.00673	0	396.896	65.3077	1.19254
2179	Polygon	P_lobata	0.401303	0.004716	-4.53675	-4.3602	-4.39694	0.008144	0	7893.9	1845.84	1.72682
2180	Polygon	P_compressa	6.23726	0.542109	-5.026	-3.61564	-4.00406	2.94551	0	10000	4394.02	5.43342
2181	Polygon	P_lobata	0.618952	0.017128	-4.333	-3.98418	-4.04208	0.034624	0	10000	1131.34	2.02146
2182	Polygon	M_patula	0.548694	0.017266	-4.158	-3.983	-4.04873	0.038567	0	4968.45	1027.99	2.23373
2183	Polygon	P_lobata	1.94606	0.127438	-4.081	-3.679	-3.84876	0.565695	0	10000	3772.75	4.43898
2184	Polygon	P_lobata	0.26563	0.003115	-4.00051	-3.962	-3.98371	0.003913	0	158.033	75.9172	1.25621
2185	Polygon	P_lobata	1.31909	0.044877	-4.012	-3.58027	-3.82238	0.176626	0	10000	2945.89	3.93577
2186	Polygon	P_lobata	0.721849	0.012676	-3.53458	-3.38416	-3.47439	0.017569	0	2154.8	172.572	1.3861
2187	Polygon	P_lobata	0.260311	0.00458	-4.02842	-3.955	-3.97316	0.007622	0	2351.27	337.196	1.66414
2188	Polygon	P_lobata	0.190183	0.002415	-3.98208	-3.958	-3.96831	0.003029	0	404.09	78.0779	1.25437
2189	Polygon	P_lobata	1.0827	0.026831	-4.042	-3.911	-3.97632	0.051335	0	5154.98	780.914	1.91325
2190	Polygon	P_lobata	0.342759	0.007958	-3.98029	-3.925	-3.94502	0.010167	0	1593.39	99.7353	1.27765
2191	Polygon	P_lobata	0.196113	0.00261	-3.99127	-3.966	-3.97529	0.003192	0	219.155	70.3412	1.22298
2192	Polygon	P_lobata	0.13935	0.001306	-4.01998	-4.00166	-4.01034	0.001616	0	407.111	76.2516	1.23744
2193	Polygon	P_lobata	0.536389	0.010212	-4.074	-3.959	-3.99824	0.01941	0	5362.47	670.156	1.90074
2194	Polygon	P_lobata	0.283273	0.002539	-4.0435	-4.003	-4.0166	0.003593	0	600.006	108.358	1.41506
2195	Polygon	P_lobata	0.33297	0.005369	-4.10263	-4.029	-4.06128	0.006924	0	196.484	82.0845	1.28949
2196	Polygon	P_lobata	0.833566	0.019559	-4.086	-3.989	-4.02108	0.027497	0	2035.34	168.641	1.40587
2197	Polygon	P_lobata	0.152435	0.001473	-4.15639	-4.05769	-4.0878	0.005868	0	5144.72	1447.82	3.98245
2198	Polygon	P_lobata	0.193288	0.002401	-4.13216	-4.041	-4.0745	0.006865	0	4657.67	1460.52	2.85872
2199	Polygon	P_lobata	0.185396	0.002084	-4.08603	-4.041	-4.05564	0.002779	0	1036.94	137.709	1.33318
2200	Polygon	P_lobata	1.00439	0.020027	-4.60785	-4.49	-4.53041	0.026354	0	1830.91	123.08	1.31592
2201	Polygon	P_lobata	0.256029	0.004978	-4.5297	-4.49258	-4.511	0.006031	0	1348.98	96.7971	1.2114
2202	Polygon	P_lobata	0.35247	0.004832	-4.487	-4.395	-4.42542	0.009207	0	3348.61	532.217	1.9056
2203	Polygon	P_lobata	0.23218	0.002257	-4.44303	-4.404	-4.42356	0.002734	0	139.404	66.8889	1.21107
2204	Polygon	P_lobata	0.512588	0.008959	-4.4221	-4.36621	-4.3864	0.010133	0	145.806	48.3708	1.13106
2205	Polygon	P_lobata	0.988994	0.023133	-4.41866	-4.3488	-4.38185	0.027888	0	961.249	84.2782	1.20555
2206	Polygon	P_lobata	0.084622	0.000492	-4.408	-4.39698	-4.40169	0.000555	0	98.027	49.3224	1.12742
2207	Polygon	P_lobata	0.340796	0.006806	-4.47351	-4.347	-4.39626	0.023856	0	10000	2054.94	3.50513
2208	Polygon	P_lobata	0.168634	0.001518	-4.423	-4.361	-4.3806	0.003083	0	3193.56	848.416	2.03071
2209	Polygon	P_lobata	0.458189	0.005081	-4.37869	-4.211	-4.26582	0.01427	0	10000	874.065	2.80827
2210	Polygon	A_cytherea	0.241202	0.002943	-4.13093	-4.065	-4.08593	0.005221	0	1550.84	280.59	1.77405
2211	Polygon	P_lobata	0.11598	0.000626	-4.1325	-4.10982	-4.12094	0.000794	14.652	171.743	77.8178	1.26911
2212	Polygon	P_lobata	0.193243	0.00128	-4.11409	-4.087	-4.09477	0.001688	0	1045.64	142.61	1.31917
2213	Polygon	P_lobata	0.163186	0.001046	-4.284	-4.155	-4.19179	0.005125	0	6555.61	2948.99	4.90135
2214	Polygon	P_lobata	1.13435	0.040019	-4.575	-4.26491	-4.36208	0.101853	0	10000	2664.59	2.54509
2215	Polygon	P_lobata	0.166648	0.001591	-4.3389	-4.29316	-4.31567	0.002569	0	280.643	134.911	1.6144
2216	Polygon	P_lobata	0.123565	0.000958	-4.30908	-4.28137	-4.29891	0.001193	0	196.016	73.9104	1.24504
2217	Polygon	P_lobata	0.087175	0.000383	-4.291	-4.266	-4.27817	0.001287	25.0152	1357.89	551.951	3.35625
2218	Polygon	P_lobata	0.193228	0.002616	-4.5206	-4.376	-4.40734	0.005139	0	7624.34	2110.34	1.96446
2219	Polygon	P_lobata	0.98405	0.020487	-4.515	-4.28709	-4.37169	0.046846	0	7194.47	1318.01	2.28659
2220	Polygon	P_lobata	1.07325	0.02963	-4.487	-4.248	-4.31246	0.062049	0	10000	1558.83	2.09412
2221	Polygon	M_capitata	0.630626	0.017408	-3.9468	-3.77044	-3.8459	0.035664	0	2480.15	465.446	2.04868
2222	Polygon	P_lobata	2.7218	0.085731	-4.12464	-3.737	-3.92722	0.145371	0	7156.97	510.265	1.69566
2223	Polygon	P_lobata	0.429748	0.009939	-4.146	-4.032	-4.0709	0.028013	0	5176.54	1556.18	2.81851
2224	Polygon	P_lobata	0.784542	0.020017	-4.15855	-3.98395	-4.07444	0.058163	0	5764.9	1143.99	2.90571
2226	Polygon	P_lobata	2.79175	0.165768	-4.09726	-3.669	-3.89225	0.308377	0	10000	786.942	1.86029
2227	Polygon	P_compressa	0.352328	0.00846	-3.84455	-3.703	-3.7925	0.022224	0	4030.9	985.959	2.62692
2228	Polygon	P_lobata	0.438409	0.007452	-3.74112	-3.66196	-3.69804	0.012343	0	2211.12	323.369	1.65621
2229	Polygon	P_lobata	0.568946	0.011134	-3.78704	-3.675	-3.72654	0.016072	0	1980.11	159.241	1.44353
2230	Polygon	P_lobata	0.188207	0.002394	-3.665	-3.625	-3.63699	0.003736	0	1859.53	276.698	1.56063
2231	Polygon	P_lobata	0.235476	0.004134	-3.75542	-3.69659	-3.72142	0.007659	0	2899.08	277.438	1.85243
2232	Polygon	P_lobata	0.213937	0.002429	-3.74574	-3.693	-3.71559	0.005399	0	1394.99	365.797	2.22248
2233	Polygon	P_lobata	0.158022	0.001652	-3.64699	-3.608	-3.62182	0.0024	0	280.641	112.295	1.45316
2234	Polygon	P_lobata	0.14356	0.001507	-3.59146	-3.54622	-3.57624	0.002217	0	841.946	160.118	1.47103
2235	Polygon	P_lobata	0.214387	0.003085	-3.61751	-3.593	-3.6019	0.003499	0	152.028	48.4948	1.13412
2236	Polygon	P_lobata	0.772765	0.016818	-3.719	-3.56951	-3.64528	0.039392	0	4990.62	828.411	2.34225
2237	Polygon	P_lobata	0.44622	0.007928	-3.66162	-3.594	-3.62306	0.011448	0	1085.17	142.998	1.44398
2238	Polygon	P_lobata	0.401845	0.007174	-3.70721	-3.64846	-3.67335	0.009288	0	277.743	83.8906	1.29468
2239	Polygon	P_lobata	0.135241	0.001208	-3.81578	-3.74414	-3.78252	0.003725	8.03971	1811.93	667.865	3.08245
2240	Polygon	P_lobata	3.60875	0.119272	-4.07214	-3.601	-3.80273	0.274196	0	10000	1622.1	2.29892
2241	Polygon	P_lobata	0.108306	0.000569	-4.0126	-3.981	-3.99048	0.000809	0	342.323	112.353	1.42224
2242	Polygon	P_lobata	0.894681	0.023116	-3.62901	-3.466	-3.55753	0.040234	0	7407.73	740.233	1.74051
2243	Polygon	P_lobata	0.304769	0.004753	-3.52464	-3.47	-3.49139	0.00743	0	1797.55	286.7	1.56327
2244	Polygon	P_lobata	0.208928	0.002689	-3.581	-3.4697	-3.50454	0.007665	0	6167.54	2241.04	2.85104
2245	Polygon	P_lobata	0.142694	0.001276	-3.53143	-3.51294	-3.52388	0.001653	0	587.722	100.261	1.29561
2246	Polygon	P_lobata	0.650694	0.014954	-3.42656	-3.249	-3.3602	0.033616	0	5769.88	778.154	2.24793
2247	Polygon	P_lobata	0.244278	0.003522	-3.49901	-3.44092	-3.46719	0.005025	0	277.206	108.347	1.42677
2248	Polygon	P_lobata	0.192583	0.000572	-5.367	-5.16425	-5.25462	0.032043	0	3600.7	494.09	2.31795
2252	Polygon	P_lobata	0.136082	0.001245	-4.96462	-4.92377	-4.94656	0.0019	20.1338	196.017	119.25	1.52621
2253	Polygon	P_lobata	0.462817	0.006639	-4.96429	-4.864	-4.90716	0.009785	0	252.273	115.213	1.4738
2254	Polygon	P_lobata	0.226626	0.003237	-4.91404	-4.838	-4.87319	0.005559	0	294.025	149.484	1.71746
2255	Polygon	P_lobata	0.137778	0.000331	-5.1868	-4.93026	-5.00927	0.018091	0	9107.21	1961.31	2.13296
2256	Polygon	P_lobata	0.423536	0.005137	-4.93687	-4.8216	-4.88385	0.009497	0	3057.13	338.22	1.84881
2257	Polygon	P_lobata	1.2247	0.022299	-4.81506	-4.642	-4.73391	0.03576	0	1962.58	224.177	1.60369
2258	Polygon	P_lobata	0.18886	0.001809	-4.72243	-4.68102	-4.70692	0.002525	17.077	338.03	111.709	1.39591
2259	Polygon	P_lobata	4.00831	0.122089	-5.02226	-4.63245	-4.85253	0.247955	0	8246.04	550.748	1.69806
2260	Polygon	P_lobata	0.25047	0.004408	-5.03524	-4.94952	-4.98429	0.007375	0	1075.99	188.761	1.67305
2261	Polygon	P_lobata	0.232371	0.003679	-5.13326	-5.07711	-5.10221	0.005179	0	328.341	103.73	1.40785
2262	Polygon	P_lobata	0.379556	0.007224	-5.03927	-4.98207	-5.00093	0.008788	0	718.255	70.3938	1.21647
2263	Polygon	P_lobata	0.760049	0.013476	-5.10602	-4.998	-5.03305	0.018752	0	527.782	110.925	1.39152
2264	Polygon	P_lobata	1.09061	0.017372	-5.21532	-5.077	-5.13784	0.027934	0	667.592	155.85	1.60801
2269	Polygon	P_lobata	0.420145	0.003647	-5.38164	-5.13391	-5.25118	0.021934	0	10000	4628.02	6.01405
2270	Polygon	P_lobata	0.254771	0.002163	-5.08864	-5.046	-5.06273	0.002969	0	294.025	101.383	1.37237
2271	Polygon	P_lobata	0.084703	0.000509	-5.04918	-5.037	-5.04248	0.000575	0	97.999	50.032	1.12865
2272	Polygon	P_lobata	0.242102	0.001486	-5.03521	-5.02109	-5.02872	0.001641	0	98.027	43.0745	1.10395
2273	Polygon	P_lobata	0.280714	0.003729	-5.03754	-4.99279	-5.0107	0.004258	0	101.567	53.7123	1.14188
2274	Polygon	P_lobata	0.165522	0.001898	-5.0047	-4.968	-4.9818	0.002732	0	280.439	111.505	1.43926
2275	Polygon	P_lobata	0.077473	0.000418	-4.98307	-4.97605	-4.98013	0.000442	5.19579	108.924	32.4941	1.05785
2276	Polygon	P_lobata	0.219862	0.002334	-4.98052	-4.94911	-4.96375	0.003346	0	255.579	108.213	1.43352
2277	Polygon	P_lobata	0.17318	0.001522	-5.02413	-5.0019	-5.01122	0.001759	0	99.3915	56.1104	1.1557
2278	Polygon	P_lobata	0.07768	0.000339	-5.034	-5.029	-5.03154	0.000365	0	98.002	32.084	1.07569
2280	Polygon	P_lobata	0.415747	0.004213	-5	-4.95947	-4.97733	0.004851	0	138.611	54.1133	1.15135
2281	Polygon	P_lobata	0.349759	0.004763	-4.47433	-4.4221	-4.45634	0.00734	0	1885.63	266.689	1.54127
2282	Polygon	P_lobata	0.213231	0.001556	-4.57418	-4.41381	-4.52099	0.006029	14.3208	4402.27	587.142	3.87554
2283	Polygon	P_lobata	0.103983	0.000506	-4.61967	-4.54372	-4.57397	0.001273	87.2077	1989.8	472.972	2.51638
2284	Polygon	P_lobata	0.122115	0.000973	-4.64503	-4.59227	-4.62559	0.001866	0	871.673	264.746	1.91746
2285	Polygon	P_lobata	0.099575	0.000649	-4.55032	-4.498	-4.51298	0.001292	0	1666.77	474.266	1.98929
2286	Polygon	P_lobata	0.3948	0.003144	-4.751	-4.51	-4.60675	0.026123	0	7534.24	3292.6	8.30971
2287	Polygon	P_lobata	0.517741	0.009647	-4.51614	-4.39033	-4.47269	0.013146	0	5213.35	318.858	1.36261
2288	Polygon	P_lobata	0.097529	0.000557	-4.50452	-4.467	-4.48918	0.001186	11.0084	2680.01	365.663	2.12771
2289	Polygon	P_lobata	0.168761	0.002016	-4.70216	-4.65108	-4.67541	0.003039	33.7969	247.604	114.805	1.5076
2290	Polygon	P_lobata	0.171855	0.001068	-4.57799	-4.49459	-4.53634	0.003472	71.5296	1592.1	448.851	3.25203
2291	Polygon	P_lobata	0.127557	0.000669	-4.66367	-4.60163	-4.63227	0.002336	97.9872	1186.58	522.987	3.49316
2292	Polygon	P_lobata	0.271125	0.004673	-4.53747	-4.45041	-4.49782	0.007199	0	1543.39	198.647	1.54058
2293	Polygon	P_lobata	0.278771	0.004099	-4.57991	-4.496	-4.5264	0.006822	0	353.369	151.335	1.66424
2294	Polygon	P_lobata	0.203151	0.001703	-4.647	-4.55575	-4.59956	0.006764	0	3379.43	952.865	3.97109
2295	Polygon	P_lobata	0.289404	0.004986	-4.50574	-4.391	-4.44505	0.016173	0	7229.45	719.155	3.24356
2297	Polygon	P_lobata	0.422638	0.009584	-4.543	-4.497	-4.52044	0.012233	0	329.708	80.8634	1.27645
2298	Polygon	P_lobata	0.188683	0.001995	-4.57165	-4.517	-4.53553	0.003332	0	533.819	154.455	1.67006
2299	Polygon	P_lobata	0.16064	0.001422	-4.63034	-4.59492	-4.61062	0.001963	10.2885	173.783	97.0392	1.38065
2300	Polygon	P_lobata	0.351118	0.005305	-4.66061	-4.571	-4.60951	0.007796	0	404.081	117.997	1.4696
2301	Polygon	P_lobata	0.101093	0.000625	-4.70721	-4.67993	-4.69155	0.000973	0	197.269	124.177	1.55592
2302	Polygon	P_lobata	0.25197	0.003112	-4.66883	-4.5814	-4.62326	0.005641	0	811.136	189.595	1.81268
2303	Polygon	P_lobata	0.129235	0.001018	-4.56551	-4.532	-4.54307	0.001555	0	879.449	180.82	1.52641
2304	Polygon	P_lobata	0.119367	0.000977	-4.53701	-4.52113	-4.52885	0.001103	2.71443	199.094	50.9388	1.12886
2306	Polygon	P_lobata	0.189629	0.002321	-4.6164	-4.55711	-4.58449	0.004179	0	498.145	163.845	1.80049
2307	Polygon	P_lobata	0.19246	0.001526	-4.71245	-4.66301	-4.6829	0.002871	0	474.102	211.13	1.88121
2308	Polygon	P_lobata	0.204558	0.00115	-4.77073	-4.71296	-4.74406	0.003104	44.1757	1090.32	279.809	2.69929
2309	Polygon	P_lobata	0.022271	9e-06	-5.046	-4.60077	-4.78773	0.099645	0	10000	6453.1	4.64862
2310	Polygon	P_lobata	0.159578	0.000659	-4.979	-4.61119	-4.75239	0.024668	0	10000	6027.7	5.58557
2311	Polygon	P_lobata	0.339545	0.004978	-4.53573	-4.46839	-4.49464	0.009943	0	2450.17	446.276	1.99756
2312	Polygon	P_lobata	0.208203	0.002049	-4.49449	-4.44387	-4.46993	0.003713	0	1303.14	222.508	1.8124
2313	Polygon	P_lobata	0.20071	0.002443	-4.46885	-4.385	-4.4214	0.007293	0	4920.66	951.167	2.9852
2314	Polygon	P_lobata	0.7574	0.011826	-4.57401	-4.497	-4.53239	0.013795	0	197.883	57.0462	1.16643
2315	Polygon	P_lobata	0.156159	0.001217	-4.59513	-4.56532	-4.5767	0.001839	0	285.151	123.983	1.5108
2316	Polygon	P_lobata	0.506907	0.002207	-4.914	-4.527	-4.70819	0.202109	0	10000	3374.73	3.42986
2317	Polygon	P_lobata	0.6572	0.01069	-4.48677	-4.4085	-4.44248	0.013572	0	323.247	80.467	1.26964
2318	Polygon	P_lobata	0.587999	0.007314	-4.64	-4.401	-4.4896	0.042443	0	8863.99	2534.61	5.80325
2320	Polygon	P_lobata	0.075704	0.000242	-4.56178	-4.55099	-4.55551	0.000305	0	158.019	77.3271	1.26035
2321	Polygon	P_lobata	0.172483	0.002072	-4.591	-4.46631	-4.51311	0.006954	0	7066.51	2901.24	3.35561
2322	Polygon	P_lobata	0.15238	0.001622	-4.47038	-4.437	-4.4488	0.002076	0	266.607	81.5918	1.27953
2323	Polygon	P_lobata	0.119233	0.000905	-4.42885	-4.39395	-4.40891	0.001425	43.7808	388.373	129.197	1.57404
2324	Polygon	P_lobata	0.370942	0.00464	-4.42693	-4.37427	-4.39524	0.006051	0	465.927	87.6505	1.30417
2325	Polygon	P_lobata	0.309557	0.005844	-4.35016	-4.299	-4.32155	0.007799	0	236.032	90.4355	1.33455
2326	Polygon	P_lobata	0.204668	0.002375	-4.3641	-4.335	-4.34558	0.003169	0	196.026	88.7935	1.33423
2327	Polygon	P_lobata	0.601421	0.011092	-4.353	-4.235	-4.28438	0.020675	0	2913.27	555.346	1.86397
2328	Polygon	P_lobata	0.108453	0.00069	-4.35144	-4.33117	-4.34422	0.000872	17.7705	259.321	83.2174	1.26372
2329	Polygon	M_capitata	0.488163	0.010778	-4.33134	-4.26408	-4.30089	0.012791	0	219.162	61.3297	1.18668
2330	Polygon	P_lobata	0.232196	0.003661	-4.34832	-4.311	-4.3295	0.00447	0	196.017	69.1663	1.22106
2331	Polygon	P_lobata	0.291921	0.0049	-4.39637	-4.36255	-4.37805	0.005675	0	123.99	55.3342	1.15814
2332	Polygon	P_lobata	0.117876	0.000873	-4.44079	-4.41397	-4.42535	0.001089	29.2143	184.358	74.7005	1.2471
2333	Polygon	P_lobata	0.550911	0.006842	-4.457	-4.377	-4.39596	0.008468	0	244.31	74.3614	1.23761
2334	Polygon	P_lobata	0.179859	0.001126	-4.45523	-4.4229	-4.44255	0.001352	0	158.048	64.1459	1.20014
2335	Polygon	P_lobata	0.048528	0.000152	-4.45844	-4.45437	-4.4562	0.000162	17.9296	78.5681	34.5483	1.06139
2336	Polygon	P_lobata	0.259453	0.002836	-4.44564	-4.40304	-4.41426	0.003956	0	1397.71	180.974	1.39497
2339	Polygon	P_lobata	0.09109	0.000506	-4.53523	-4.49167	-4.51307	0.001072	65.4103	2686.08	356.199	2.11766
2341	Polygon	P_lobata	0.340985	0.003204	-4.5013	-4.45079	-4.47732	0.00443	0	220.38	97.7619	1.38264
2342	Polygon	P_lobata	0.23465	0.001932	-4.45784	-4.43332	-4.44199	0.002127	0	123.99	39.7393	1.10086
2343	Polygon	P_lobata	0.255195	0.002411	-4.49542	-4.41	-4.43509	0.005363	0	4432.87	1328.93	2.22472
2344	Polygon	P_lobata	0.159137	0.001022	-4.44995	-4.439	-4.44381	0.001112	0	97.999	39.1617	1.08836
2345	Polygon	P_lobata	0.315253	0.004034	-4.40997	-4.345	-4.36677	0.007736	0	2789.31	433.475	1.91767
2346	Polygon	P_lobata	0.160829	0.001795	-4.41516	-4.401	-4.40599	0.002001	0	98.027	44.6385	1.11479
2347	Polygon	P_lobata	0.243446	0.003774	-4.412	-4.344	-4.3717	0.006728	0	2697.94	506.382	1.7828
2348	Polygon	M_capitata	0.684391	0.006308	-4.44199	-4.36809	-4.40778	0.009299	0	3440.28	259.12	1.47411
2349	Polygon	M_capitata	0.230017	0.00187	-4.44875	-4.38467	-4.41284	0.002677	10.3821	431.518	118.273	1.43175
2350	Polygon	M_capitata	0.080144	0.00031	-4.46279	-4.44549	-4.45402	0.00048	0	359.116	128.089	1.54679
2351	Polygon	M_capitata	0.169795	0.001165	-4.41237	-4.39159	-4.40188	0.001444	0	193.676	71.4621	1.23892
2352	Polygon	P_lobata	0.425515	0.005266	-4.39385	-4.2832	-4.31945	0.009847	0	2034.51	384.745	1.86989
2353	Polygon	P_lobata	0.283318	0.001986	-4.427	-4.36546	-4.3909	0.003314	0	2448.58	351.573	1.66863
2354	Polygon	P_compressa	1.62785	0.10281	-4.48416	-4.039	-4.17795	0.357664	0	10000	1517.59	3.47889
2355	Polygon	P_lobata	0.409748	0.005875	-4.30803	-4.22038	-4.26645	0.008632	0	2295.54	192.584	1.46916
2356	Polygon	P_lobata	0.237682	0.003132	-4.15658	-4.101	-4.11856	0.004673	0	706.722	136.455	1.49201
2357	Polygon	P_lobata	0.227404	0.003119	-4.14661	-4.055	-4.08573	0.004664	0	1639.86	156.053	1.49512
2358	Polygon	P_lobata	2.49536	0.064855	-4.24	-3.926	-4.10408	0.11148	0	10000	773.711	1.71891
2359	Polygon	P_lobata	0.354284	0.004536	-4.101	-3.98955	-4.04586	0.00722	0	1473.34	208.893	1.59185
2360	Polygon	P_lobata	0.131849	0.000863	-4.08247	-4.025	-4.05335	0.00375	28.4092	2510.56	904.967	4.34591
2361	Polygon	P_lobata	1.94298	0.029454	-4.088	-3.93807	-4.01908	0.040887	0	3317.48	173.507	1.38816
2362	Polygon	P_lobata	7.03498	0.239141	-4.24986	-3.907	-4.02566	0.440401	0	10000	521.129	1.6977
2363	Polygon	P_lobata	0.174441	0.002092	-4.175	-4.11492	-4.14643	0.006835	0	2355.42	920.712	3.26802
2364	Polygon	P_compressa	1.10016	0.032801	-4.25725	-4.03	-4.15591	0.116326	0	10000	1680.96	3.54645
2365	Polygon	P_lobata	0.360558	0.005247	-4.27115	-4.216	-4.23848	0.008155	0	1427.01	210.43	1.55429
2366	Polygon	P_lobata	0.265711	0.002344	-4.29311	-4.18835	-4.22871	0.00679	46.9656	3424.14	475.282	2.89631
2367	Polygon	P_lobata	0.246488	0.002675	-4.60945	-4.232	-4.29141	0.008427	0	10000	3489.98	3.15036
2368	Polygon	P_lobata	0.305491	0.004064	-4.29675	-4.22217	-4.25225	0.007502	0	1769.01	332.17	1.84587
2369	Polygon	M_capitata	1.16913	0.029795	-4.54541	-4.283	-4.43595	0.07137	0	10000	716.744	2.39536
2370	Polygon	P_compressa	0.480285	0.011042	-4.57185	-4.425	-4.5129	0.021677	0	10000	401.184	1.96308
2371	Polygon	P_lobata	0.079153	0.000401	-4.47063	-4.45686	-4.46201	0.000475	0	104.404	62.0976	1.18517
2372	Polygon	P_lobata	0.198326	0.001127	-4.46504	-4.44387	-4.45549	0.001452	0	343.227	82.6702	1.28824
2373	Polygon	P_lobata	0.141305	0.001231	-4.4	-4.34679	-4.37693	0.001861	0	342.325	125.227	1.51179
2374	Polygon	P_lobata	0.13411	0.000985	-4.25833	-4.245	-4.25132	0.001059	0	65.3128	33.3479	1.0754
2375	Polygon	P_lobata	0.068033	0.000296	-4.30236	-4.28117	-4.28918	0.000488	34.0252	227.586	139.979	1.65167
2376	Polygon	P_lobata	0.061902	0.000219	-4.38183	-4.33155	-4.35114	0.000711	11.7462	2151.07	1071.76	3.24668
2377	Polygon	P_lobata	0.043881	0.000112	-4.31699	-4.2943	-4.30479	0.000226	79.5123	280.656	183.672	2.01928
2378	Polygon	P_lobata	0.367329	0.003481	-4.52823	-4.372	-4.44737	0.025402	0	8647.33	4115.83	7.29826
2379	Polygon	P_lobata	0.08389	0.000383	-4.45509	-4.427	-4.43729	0.000762	0	1296.03	321.941	1.98837
2380	Polygon	P_lobata	1.01138	0.020568	-4.54087	-4.465	-4.48702	0.028118	0	2014.74	164.27	1.36711
2381	Polygon	P_compressa	0.244612	0.001431	-4.52438	-4.47109	-4.4915	0.002118	0	1748.04	180.875	1.48012
2382	Polygon	P_lobata	1.39884	0.029013	-4.811	-4.343	-4.46066	0.122846	0	10000	3806.44	4.23411
2383	Polygon	P_lobata	0.185513	0.00257	-4.55178	-4.39796	-4.51293	0.008463	0	10000	1806.7	3.29295
2384	Polygon	P_lobata	0.155534	0.001566	-4.479	-4.234	-4.3991	0.009394	0	10000	5033.67	6.00002
2385	Polygon	P_lobata	0.220907	0.001075	-4.604	-4.47417	-4.53722	0.003907	43.8259	2171.05	840.952	3.63544
2386	Polygon	P_lobata	0.620649	0.008631	-4.55801	-4.43157	-4.49471	0.014853	0	1550.86	206.728	1.72084
2387	Polygon	P_compressa	0.140153	0.001017	-4.57505	-4.55158	-4.56372	0.001264	0	157.833	73.4829	1.24287
2388	Polygon	P_lobata	0.129649	0.001179	-4.4422	-4.411	-4.42362	0.001481	0	158.048	76.3442	1.25579
2389	Polygon	P_lobata	1.06984	0.019082	-4.47146	-4.19353	-4.34712	0.042679	0	5300.49	858.341	2.23654
2390	Polygon	P_meandrina	0.259004	0.004537	-4.21444	-4.149	-4.17485	0.009227	0	1860.58	401.503	2.03386
2391	Polygon	P_lobata	0.113046	0.000916	-4.35	-4.302	-4.32192	0.003973	0	2824.54	1056.64	4.33791
2392	Polygon	P_lobata	1.39145	0.02568	-4.45	-4.23282	-4.37005	0.041857	0	2007.58	193.264	1.62992
2393	Polygon	P_lobata	0.452908	0.004511	-4.613	-4.47731	-4.55147	0.010759	0	1710.36	425.741	2.38526
2394	Polygon	P_lobata	0.33572	0.002972	-4.52319	-4.30827	-4.42036	0.012961	0	5144.72	1432.01	4.36075
2395	Polygon	P_lobata	0.192182	0.002278	-4.50863	-4.29566	-4.43807	0.005586	0	6929.98	1692.08	2.45188
2396	Polygon	P_lobata	0.212573	0.002191	-4.56814	-4.47243	-4.51334	0.006698	0	2322.24	578.234	3.05673
2397	Polygon	P_lobata	1.0258	0.015155	-4.76436	-4.46896	-4.59045	0.065405	0	9329.12	2910.23	4.31561
2398	Polygon	P_lobata	0.951058	0.017741	-4.497	-4.21092	-4.39402	0.035949	0	5216.49	588.841	2.02634
2399	Polygon	P_lobata	0.125658	0.000945	-4.367	-4.34918	-4.35865	0.001143	0	175.327	67.1197	1.20928
2400	Polygon	P_lobata	0.328607	0.004248	-4.36255	-4.19323	-4.33194	0.007222	0	10000	2214.49	1.70007
2401	Polygon	P_lobata	0.063391	0.000255	-4.405	-4.37966	-4.38989	0.000542	2.86648	1101.34	460.329	2.12094
2402	Polygon	P_lobata	0.073979	0.000392	-4.34936	-4.18	-4.23588	0.001211	0	9377.04	3901.84	3.08898
2403	Polygon	P_lobata	0.165838	0.001851	-4.191	-4.151	-4.16551	0.00313	0	1023.23	221.78	1.69124
2404	Polygon	P_lobata	0.225871	0.001428	-4.186	-4.112	-4.13992	0.004602	0	4246.07	1359.36	3.22309
2405	Polygon	P_lobata	0.041749	4.6e-05	-5.41219	-5.35	-5.36677	0.002212	0	1187.11	170.812	1.51755
2406	Polygon	P_lobata	0.113895	0.000213	-5.56208	-5.34909	-5.43619	0.011533	0	10000	6639.01	7.8176
2407	Polygon	P_lobata	0.060522	0.000249	-5.36136	-5.34293	-5.35078	0.000336	42.2745	138.611	91.3304	1.3455
2408	Polygon	P_lobata	0.038942	4.4e-05	-5.56	-5.32258	-5.41805	0.015824	0	9517.1	2776.2	2.78218
2409	Polygon	P_lobata	0.109967	0.000362	-5.52466	-4.856	-5.09307	0.282659	0	10000	5703.84	4.41314
2410	Polygon	P_lobata	0.074689	0.000353	-5.10246	-5.07815	-5.09178	0.000599	43.8265	378.207	146.101	1.69784
2411	Polygon	P_lobata	0.329273	0.003245	-4.85405	-4.7362	-4.79256	0.00922	0	1666.1	419.31	2.84159
2412	Polygon	P_lobata	0.128103	0.00054	-5.09721	-4.91048	-4.98369	0.006984	40.7064	9367.81	3371.51	12.929
2414	Polygon	P_lobata	0.200594	0.001197	-4.928	-4.846	-4.89117	0.003999	0	3287.51	805.487	3.34059
2415	Polygon	P_lobata	0.905344	0.011575	-5.2517	-4.78077	-4.93695	0.050984	0	10000	2060.91	4.40477
2416	Polygon	P_lobata	0.476064	0.003984	-4.896	-4.58216	-4.72927	0.022955	0	10000	1891.88	5.76158
2417	Polygon	P_lobata	1.40246	0.01959	-4.3454	-4.101	-4.18804	0.041243	0	10000	839.313	2.10527
2418	Polygon	P_lobata	0.567709	0.008073	-4.18668	-4.06603	-4.13426	0.012887	5.58293	2270.72	248.892	1.59634
2419	Polygon	P_lobata	0.191161	0.002398	-4.14936	-4.09164	-4.11837	0.0038	23.3049	1938.45	183.327	1.58512
2420	Polygon	P_lobata	0.105425	0.00067	-4.301	-4.28	-4.29101	0.000999	0	464.327	121.132	1.49122
2421	Polygon	P_lobata	0.571805	0.005167	-4.25331	-4.09551	-4.16617	0.012848	0	2995.06	463.254	2.48657
2422	Polygon	P_lobata	0.067162	0.00028	-4.16991	-4.16086	-4.16592	0.000341	10.8781	180.353	67.8576	1.21568
2423	Polygon	P_lobata	0.756085	0.011417	-4.14774	-3.94652	-4.05057	0.026869	0	5622.46	592.038	2.35341
2424	Polygon	P_lobata	0.250893	0.003527	-4.07924	-4.054	-4.06459	0.004472	0	1901.19	100.643	1.26768
2425	Polygon	P_lobata	0.601903	0.007991	-4.13389	-4.015	-4.06989	0.018406	0	3471.7	955.825	2.30334
2426	Polygon	P_lobata	0.099394	0.000672	-4.03746	-3.937	-3.96612	0.002111	0	4536.51	1906.39	3.14186
2427	Polygon	P_lobata	0.22604	0.002821	-4.20694	-4.171	-4.1815	0.004225	0	525.44	129.893	1.49745
2428	Polygon	P_lobata	0.413336	0.006451	-4.18949	-4.09609	-4.13576	0.009935	0	912.045	152.838	1.54008
2429	Polygon	P_lobata	0.091132	0.000507	-4.07702	-4.06107	-4.06767	0.000644	13.5803	311.647	78.8056	1.26932
2430	Polygon	P_lobata	0.121308	0.000746	-4.077	-4.05786	-4.06659	0.000886	0	158.045	63.4799	1.18872
2431	Polygon	P_lobata	0.257788	0.003047	-4.139	-4.057	-4.08622	0.007299	0	4024.51	1033.15	2.39529
2432	Polygon	P_lobata	0.349532	0.003846	-4.037	-3.95575	-3.98983	0.007433	0	1750.41	286.805	1.93272
2433	Polygon	P_lobata	0.042989	7.6e-05	-3.99651	-3.97564	-3.98423	0.000207	170.628	536.299	271.722	2.71406
2434	Polygon	P_lobata	0.133482	0.000901	-3.93055	-3.885	-3.90102	0.001716	0	1249.56	311.525	1.90534
2435	Polygon	P_lobata	0.13331	0.00079	-3.905	-3.882	-3.89053	0.00106	0	446.975	119.828	1.34165
2436	Polygon	P_lobata	0.181243	0.001599	-3.92693	-3.861	-3.87774	0.002691	0	1687.56	295.958	1.6829
2437	Polygon	P_lobata	0.117395	0.000628	-3.86106	-3.80154	-3.82321	0.001718	0	1930.5	758.35	2.73684
2438	Polygon	P_lobata	0.442961	0.005479	-3.9462	-3.8221	-3.87357	0.01307	9.62677	7403.26	657.198	2.38567
2439	Polygon	P_lobata	0.599621	0.006501	-3.866	-3.737	-3.79031	0.010366	0	1708.24	183.496	1.5946
2440	Polygon	P_lobata	0.164806	0.001782	-3.82949	-3.80829	-3.81868	0.002154	0	335.005	68.1876	1.20894
2441	Polygon	P_lobata	0.726258	0.013422	-4.112	-3.817	-3.91601	0.034784	0	10000	2681.7	2.59148
2442	Polygon	M_patula	0.275073	0.004271	-4.28093	-4.24214	-4.26431	0.005444	0	757.013	94.6466	1.27447
2443	Polygon	P_lobata	0.279678	0.002372	-4.407	-4.30761	-4.34792	0.008505	0	4712.45	1880.88	3.5863
2444	Polygon	P_lobata	1.52748	0.057483	-3.87424	-3.59688	-3.70703	0.114275	0	9173.92	1382.04	1.98797
2445	Polygon	P_lobata	0.419043	0.008081	-3.94202	-3.872	-3.90245	0.014746	0	1886.71	299.907	1.82473
2446	Polygon	P_lobata	0.295943	0.002402	-3.97631	-3.844	-3.90394	0.011921	0	5705.26	2082.59	4.96325
2447	Polygon	P_lobata	0.940228	0.019642	-3.931	-3.744	-3.81701	0.042792	0	5578.96	998.115	2.17862
2448	Polygon	P_lobata	0.465783	0.006258	-3.83152	-3.759	-3.77905	0.008777	0	3284.6	326.616	1.40248
2449	Polygon	P_lobata	0.103055	0.000605	-3.7695	-3.761	-3.76435	0.000694	0	106.989	53.333	1.14651
2450	Polygon	P_lobata	0.632089	0.012613	-4.03093	-3.74327	-3.84352	0.044041	0	10000	4072.1	3.49156
2451	Polygon	P_lobata	0.143139	0.001182	-3.84089	-3.779	-3.80423	0.00334	0	2668.22	946.435	2.82535
2452	Polygon	P_lobata	0.048962	0.000151	-3.81791	-3.80766	-3.81154	0.000173	22.0445	153.102	55.8728	1.14921
2453	Polygon	P_lobata	0.233374	0.003421	-3.77827	-3.743	-3.75347	0.00471	0	929.177	133.893	1.37704
2454	Polygon	P_lobata	0.32083	0.003162	-3.882	-3.727	-3.80728	0.016605	0	7226.58	2358.27	5.2512
2455	Polygon	P_lobata	0.640417	0.009469	-3.79919	-3.71783	-3.76436	0.016984	0	2448.58	278.299	1.79365
2456	Polygon	P_lobata	0.190707	0.000981	-3.84769	-3.794	-3.81272	0.002652	0	1984.47	665.692	2.70236
2457	Polygon	P_lobata	0.785692	0.012524	-3.74557	-3.55275	-3.63607	0.034782	0	3781.06	991.372	2.7773
2458	Polygon	P_lobata	0.344998	0.004906	-3.63009	-3.53733	-3.58432	0.012451	0	2316.66	517.988	2.53786
2459	Polygon	P_lobata	0.201697	0.0021	-3.85	-3.772	-3.81296	0.004349	0	2046.43	441.961	2.07091
2460	Polygon	P_lobata	1.3044	0.036558	-3.83707	-3.65661	-3.75912	0.063677	0	2542.13	392.444	1.7418
2461	Polygon	P_lobata	0.289405	0.004896	-3.6922	-3.64276	-3.66227	0.006692	0	358.082	101.236	1.36678
2462	Polygon	P_compressa	0.332094	0.003277	-3.93293	-3.852	-3.89802	0.005049	0	843.004	149.004	1.54083
2463	Polygon	P_lobata	0.749559	0.02012	-4.029	-3.82463	-3.89097	0.056165	0	7173.62	1335.32	2.79152
2464	Polygon	P_lobata	0.709384	0.015207	-3.885	-3.799	-3.82605	0.029703	0	2070.76	398.676	1.95326
2465	Polygon	P_lobata	0.590502	0.018413	-4.0286	-3.84897	-3.92972	0.049706	0	3261.13	793.292	2.69955
2466	Polygon	P_lobata	0.28932	0.00211	-3.676	-3.47699	-3.53504	0.005642	0	9886.97	2248	2.6736
2467	Polygon	P_lobata	0.124398	0.000966	-3.51581	-3.49461	-3.50705	0.001217	0	338.177	85.6281	1.26021
2468	Polygon	P_lobata	0.213317	0.002896	-3.58	-3.507	-3.52401	0.006349	0	4029.47	838.682	2.19213
2469	Polygon	P_lobata	0.180629	0.001941	-3.58165	-3.51385	-3.55301	0.005026	0	10000	762.892	2.58979
2470	Polygon	P_lobata	0.059281	0.00021	-3.54767	-3.52535	-3.5324	0.000296	28.7578	313.515	120.548	1.40724
2471	Polygon	P_compressa	0.733034	0.016469	-3.792	-3.543	-3.64945	0.074063	0	10000	2324.46	4.49719
2472	Polygon	P_lobata	0.169756	0.002057	-3.44183	-3.36208	-3.39441	0.003595	0	2019.8	299.055	1.74788
2473	Polygon	P_lobata	0.535264	0.011484	-3.66576	-3.47424	-3.55973	0.030073	0	6757.45	1765.2	2.61867
2474	Polygon	P_lobata	0.265327	0.003133	-3.59	-3.40825	-3.49121	0.012028	0	6911.34	2535.05	3.83933
2475	Polygon	P_lobata	0.398375	0.007473	-3.483	-3.342	-3.40062	0.018961	0	5802.25	1491.29	2.53723
[truncated: 416 more rows]

## Sheet: Rugosity
OBJECTID *	SHAPE *	SHAPE_Length	Z_Min	Z_Max	Z_Mean	SLength	Min_Slope	Max_Slope	Avg_Slope	Rugosity Index_C	Rugosity Index_Fr
1	Polyline ZM	25.4444	-4.66211	-2.19508	-3.27333	39.2043	0	8440.69	541.161	0.35098	1.54079
2	Polyline ZM	26.0385	-4.97412	-2.42529	-3.54523	39.7349	0	10000	731.349	0.344694	1.52601
3	Polyline ZM	26.3648	-5.313	-2.85864	-3.8685	42.6224	0	9357.56	836.498	0.381433	1.61664
4	Polyline ZM	26.3225	-5.01348	-3.16617	-4.07665	37.3763	0	10000	460.229	0.295742	1.41993
5	Polyline ZM	26.7399	-5.3575	-3.43707	-4.39057	41.9055	0	9754.83	896.014	0.361898	1.56715
6	Polyline ZM	25.4031	-5.733	-3.88657	-4.76043	36.6231	0	7153.3	503.133	0.306365	1.44168
